# Supplementary material for: PacBio long-read amplicon sequencing enables scalable high-resolution population allele typing of the complex CYP2D6 locus
Source: Commun Biol. 2022 Feb 25;5:168. doi: 10.1038/s42003-022-03102-8 (PMC8881578; doi:10.1038/s42003-022-03102-8)
Supplement: Supplementary file 4 — Supplementary Data 1–6 [file 42003_2022_3102_MOESM4_ESM.xlsx]

## Sheet: SD1
Supplementary Data 1: Sample storage effect on long amplicon PCR success.
Samples were either extracted from finger prick blood collected directly into an EDTA tube (approximately 200 µL blood) and stored at -20˚ C, or extracted onto blotting paper (Dried blood spot, DBS, approximately 50 µL blood) and stored at room temperature prior to extraction. After extraction all samples were stored in a controlled -20˚ C environment. Percentage CYP2D6 PCR positive (and number p…
Sample format	Storage time prior to extraction	Storage time post extraction	% PCR positive >20ng/ul (n)	Sample source
Whole Blood	< 1 week	< 1 week	100 (5/5)	VBDR
DBS	< 1 week	< 1 week	100 (5/5)	VBDR
Whole Blood	1 year	< 1 year	89 (167/188)	Sol
DBS	1 year	< 1 year	79 (31/39)	Sol
Whole Blood	5 years	2 years	90 (169/188)	Lihir

## Sheet: SD2
Supplementary Data 2: Primer sequences used for long amplicon PCR of gene specific regions
Gene	Part	Forward	Reverse	GRCh38 Coordinates	Amplicon Length (kbp)
CYP2D6	NA	TGTGAATATTGTCTTTGTGTGGGTG	CAGGACTCAGGTAATCATATGCTCA	chr22:42125398-42131503	6.1
CYP2D7	NA	TGTGAATATTGTCTTTGTGTGGGTG	CAGGACTCAGGTAATCATATGCTCA	chr22:42137550-42145176	7.6
G6PD	1	GAGGAGTAGAAACAGTCCAGCTC	CAAGGGTCACTGGGGTTAAGGAC	chrX:154541922-154547943	6
G6PD	2	CCCATTGGTCTGATAAGATTCTTGC	AGGAGCTAAGCATTCCACTTAAGAA	chrX:154536517-154542159	5.6
G6PD	3	TGGCTTGCAGTTCTATCTTTTTC	ATACTTCTGTGGACTGGCAGTGT	chrX:154531089-154536867	5.8
Overhang	NA	AGGTCACACTATAGGGAGATGAGAT	CACTTGTGCAAGCATCACATCGTAG	NA	NA

## Sheet: SD3
Supplementary Data 3: SMRT run summary statistics
Summary statistics from each of the SMRT sequencing runs conducted for this study. "Num. samples" indicates the total number of samples multiplexed in each run, with the amount in brackets indicating the number the number specific to the CYP2D6/7 amplicon. "Read Type" was assigned based on mapping the read against the GRCh38 reference genome.
Run name	Sequel	Num. samples (CYP2D6/7)	Num. Amplicons	Read Type	Num. Polymerase Reads	CCS (%)	CCS & Barcoded (%)	CCS & Barcoded & Correct Primers (%)
run_1	I	30 (10)	4	CYP2D6/7	137699	50.27	36.48	7.82
				other amplicons	129774	57.91	50.4	13.39
				off-target	72446	72.96	63.39
				unmapped	46217	8.99	8.14
run_2	I	48 (48)	2	CYP2D6/7	342379	46.32	39.99	24.82
				off-target	18030	72.85	46.16
				unmapped	74313	5.35	4.52
run_3	I	49 (48)	5	CYP2D6/7	277902	32.03	26.7	17.28
				other amplicons	39129	42.12	38.41	25.23
				off-target	1738	53.86	41.54
				unmapped	47720	10.02	8.17
run_4	I	49 (48)	5	CYP2D6/7	315746	27.94	23.36	12.24
				other amplicons	31414	38.99	34.84	20.5
				off-target	2269	56.46	45.26
				unmapped	137118	3.53	2.94
run_5	I	58 (58)	2	CYP2D6/7	108085	20.86	17.46	12.33
				off-target	371	49.6	27.22
				unmapped	11971	7.83	6.73
run_6	I	94 (94)	2	CYP2D6/7	305871	20.56	15.61	8.03
				off-target	33619	43.46	39.64
				unmapped	97521	19.13	16.21
run_7	I	93 (93)	2	CYP2D6/7	307275	18.22	14.88	10.35
				off-target	796	57.66	48.74
				unmapped	27213	11.99	10.42
run_8	II	95 (95)	2	CYP2D6/7	1306469	52.42	40.6	33.7
				off-target	3110	55.98	28.65
				unmapped	1704332	3.32	2.65

## Sheet: SD4
Supplementary Data 4: Sample copy number and allele typing results
Columns "Sample", "Cohort", "Intron-2 copy num.", "Exon-9 copy num." and "Fusion allele" contain duplicated information in the case a sample contains multiple distinct alleles. The column "Allele copy num" indicates the number of copies of an allele, so homozygous samples will only occupy a single row in the table. See Supplementary Data 5 for allele definitions, and Supplementary Data 6 for samp…
Sample	Cohort	Intron-2 copy num.	Exon-9 copy num.	Fusion allele	Allele Index	Allele copy num.	Star allele	Sub-allele
NA07439	Control	3	3		1	2	*4	*4.novel-03
NA07439	Control	3	3		2	1	*41	*41.novel-03
NA10005	Control	2	2		1	1	*29	*29.novel-01
NA10005	Control	2	2		2	1	*17	*17.novel-01
NA12244	Control	2	2		1	1	*35	*35.novel-01
NA12244	Control	2	2		2	1	*41	*41.novel-02
NA17052	Control	2	2		1	1	*1	*1.026
NA17052	Control	2	2		2	1	*1	*1.novel-21
NA17058	Control	4	2	CYP2D6-D7 (exon-8, 3950)	1	2	*10	*10.novel-03
NA17203	Control	2	2	CYP2D6-D7 (intron-1, 762)	1	1	*4	*4.novel-02
NA17203	Control	2	2	CYP2D6-D7 (intron-1, 762)	2	1	*35	*35.novel-01
NA17246	Control	2	2	CYP2D6-D7 (intron-1, 768)	1	1	*35	*35.novel-01
NA17246	Control	2	2	CYP2D6-D7 (intron-1, 768)	2	1	*4	*4.novel-01
NA17252	Control	1	1		1	1	*4	*4.novel-04
NA17252	Control	1	1		2	0	*5	*5.001
NA17280	Control	2	2		1	1	*3	*3.001
NA17280	Control	2	2		2	1	*59	*59.novel-01
NA17300	Control	2	2		1	1	*1	*1.012
NA17300	Control	2	2		2	1	*6	*6.005
AR-001	Solomon Islands	2	2		1	2	*1	*1.001
AR-003	Solomon Islands	2	2		1	1	*1	*1.001
AR-003	Solomon Islands	2	2		2	1	*41	*41.novel-01
AR-004	Solomon Islands	2	2		1	1	*41	*41.novel-02
AR-004	Solomon Islands	2	2		2	1	*1	*1.novel-01
AR-005	Solomon Islands	2	2		1	2	*1	*1.001
AR-006	Solomon Islands	3	2		1	2	*1	*1.001
AR-007	Solomon Islands	2	2		1	2	*1	*1.001
AR-008	Solomon Islands	3	3		1	3	*1	*1.001
AR-009	Solomon Islands	2	2		1	2	*1	*1.001
AR-010	Solomon Islands	2	2		1	1	*1	*1.001
AR-010	Solomon Islands	2	2		2	1	*1	*1.novel-02
AR-011	Solomon Islands	2	2		1	1	N2	N2.novel-01
AR-011	Solomon Islands	2	2		2	1	*1	*1.novel-03
AR-012	Solomon Islands	2	2		1	2	*1	*1.001
AR-013	Solomon Islands	2	2		1	1	*1	*1.novel-04
AR-013	Solomon Islands	2	2		2	1	*2	*2.novel-02
AR-014	Solomon Islands	2	2		1	2	*1	*1.001
AR-015	Solomon Islands	2	2		1	2	*1	*1.001
AR-016	Solomon Islands	2	2		1	1	*1	*1.novel-25
AR-016	Solomon Islands	2	2		2	1	*71	*71.001
AR-017	Solomon Islands	1	1		1	1	*1	*1.001
AR-017	Solomon Islands	1	1		2	0	*5	*5.001
AR-018	Solomon Islands	2	2		1	1	*1	*1.novel-20
AR-018	Solomon Islands	2	2		2	1	*71	*71.001
AR-019	Solomon Islands	2	2		1	1	*71	*71.001
AR-019	Solomon Islands	2	2		2	1	*2	*2.novel-01
AR-020	Solomon Islands	2	2		1	1	*1	*1.001
AR-020	Solomon Islands	2	2		2	1	*41	*41.novel-01
AR-021	Solomon Islands	2	2		1	2	*1	*1.novel-25
AR-022	Solomon Islands	2	2		1	1	*1	*1.001
AR-022	Solomon Islands	2	2		2	1	*41	*41.novel-01
AR-023	Solomon Islands	2	2		1	1	*1	*1.novel-05
AR-023	Solomon Islands	2	2		2	1	*1	*1.001
AR-024	Solomon Islands	2	2		1	1	*2	*2.novel-01
AR-024	Solomon Islands	2	2		2	1	*1	*1.001
AR-025	Solomon Islands	3	3		1	2	*1	*1.001
AR-025	Solomon Islands	3	3		2	1	*1	*1.novel-02
AR-026	Solomon Islands	2	2		1	1	N1	N1.novel-01
AR-026	Solomon Islands	2	2		2	1	*71	*71.001
AR-028	Solomon Islands	2	2		1	1	N2	N2.novel-01
AR-028	Solomon Islands	2	2		2	1	*1	*1.001
AR-029	Solomon Islands	2	2		1	2	*1	*1.001
AR-030	Solomon Islands	2	3	CYP2D7-D6 (intron-8, 4104)	1	2	*1	*1.001
AR-031	Solomon Islands	1	1		1	1	*1	*1.001
AR-031	Solomon Islands	1	1		2	0	*5	*5.001
AR-032	Solomon Islands	3	3		1	2	*1	*1.001
AR-032	Solomon Islands	3	3		2	1	*71	*71.001
AR-033	Solomon Islands	2	2		1	2	*1	*1.001
AR-034	Solomon Islands	3	2	CYP2D6-D7 (exon-8, 3962)	1	1	*1	*1.001
AR-034	Solomon Islands	3	2	CYP2D6-D7 (exon-8, 3962)	2	1	*10	*10.novel-03
AR-035	Solomon Islands	2	2		1	1	*1	*1.001
AR-035	Solomon Islands	2	2		2	1	N1	N1.novel-01
AR-036	Solomon Islands	2	1	CYP2D6-D7 (exon-8, 3963)	1	1	*10	*10.novel-03
AR-036	Solomon Islands	2	1	CYP2D6-D7 (exon-8, 3963)	2	0	*5	*5.001
AR-037	Solomon Islands	2	2		1	1	*1	*1.001
AR-037	Solomon Islands	2	2		2	1	*53	*53.novel-01
AR-038	Solomon Islands	2	2		1	2	*1	*1.001
AR-039	Solomon Islands	4	4		1	3	*1	*1.001
AR-039	Solomon Islands	4	4		2	1	*1	*1.novel-06
AR-040	Solomon Islands	2	2		1	2	*1	*1.001
AR-041	Solomon Islands	2	2		1	2	*1	*1.001
AR-042	Solomon Islands	2	2		1	2	*1	*1.001
AR-043	Solomon Islands	2	2		1	1	*1	*1.001
AR-043	Solomon Islands	2	2		2	1	*1	*1.novel-21
AR-044	Solomon Islands	2	2		1	1	*1	*1.001
AR-044	Solomon Islands	2	2		2	1	*41	*41.novel-01
AR-045	Solomon Islands	3	3		1	2	*1	*1.001
AR-045	Solomon Islands	3	3		2	1	*1	*1.novel-06
AR-046	Solomon Islands	2	2		1	2	*1	*1.001
AR-047	Solomon Islands	2	2		1	1	*1	*1.001
AR-047	Solomon Islands	2	2		2	1	*71	*71.001
AR-048	Solomon Islands	1	1		1	1	N1	N1.novel-02
AR-048	Solomon Islands	1	1		2	0	*5	*5.001
AR-049	Solomon Islands	2	2		1	2	*1	*1.001
AR-050	Solomon Islands	2	2		1	1	*1	*1.001
AR-050	Solomon Islands	2	2		2	1	N1	N1.novel-01
AR-052	Solomon Islands	1	1		1	1	*1	*1.001
AR-052	Solomon Islands	1	1		2	0	*5	*5.001
AR-054	Solomon Islands	2	2		1	1	*1	*1.001
AR-054	Solomon Islands	2	2		2	1	N5	N5.novel-01
AR-056	Solomon Islands	2	2		1	2	*1	*1.001
AR-057	Solomon Islands		2		1	1	*1	*1.001
AR-057	Solomon Islands		2		2	1	*2	*2.novel-01
AR-058	Solomon Islands	2	2		1	2	*1	*1.001
AR-059	Solomon Islands	2	2	CYP2D6-D7 (exon-8, 3954)	1	1	*10	*10.novel-03
AR-059	Solomon Islands	2	2	CYP2D6-D7 (exon-8, 3954)	2	1	*53	*53.novel-01
AR-060	Solomon Islands	2	2		1	1	*1	*1.001
AR-060	Solomon Islands	2	2		2	1	*71	*71.001
AR-061	Solomon Islands	2	2		1	1	*2	*2.novel-01
AR-061	Solomon Islands	2	2		2	1	*41	*41.novel-01
AR-062	Solomon Islands	2	2		1	1	*1	*1.001
AR-062	Solomon Islands	2	2		2	1	N1	N1.novel-02
AR-063	Solomon Islands	2	2		1	1	*71	*71.001
AR-063	Solomon Islands	2	2		2	1	N1	N1.novel-02
AR-064	Solomon Islands	2	2		1	2	*1	*1.001
AR-065	Solomon Islands	2	2		1	2	*1	*1.001
AR-066	Solomon Islands	2	2		1	2	*1	*1.001
AR-067	Solomon Islands	3	2	CYP2D6-D7 (exon-8, 3962)	1	1	*10	*10.novel-03
AR-067	Solomon Islands	3	2	CYP2D6-D7 (exon-8, 3962)	2	1	*1	*1.001
AR-068	Solomon Islands	2	2		1	1	*41	*41.novel-01
AR-068	Solomon Islands	2	2		2	1	*1	*1.001
AR-069	Solomon Islands	2	2		1	1	*1	*1.001
AR-069	Solomon Islands	2	2		2	1	*71	*71.001
AR-070	Solomon Islands	1	1		1	1	*1	*1.novel-02
AR-070	Solomon Islands	1	1		2	0	*5	*5.001
AR-071	Solomon Islands	2	2		1	1	*41	*41.novel-01
AR-071	Solomon Islands	2	2		2	1	N1	N1.novel-02
AR-072	Solomon Islands	2	2		1	2	*1	*1.001
AR-073	Solomon Islands	2	2		1	1	*1	*1.novel-02
AR-073	Solomon Islands	2	2		2	1	*1	*1.novel-21
AR-074	Solomon Islands	2	2		1	1	*1	*1.001
AR-074	Solomon Islands	2	2		2	1	*71	*71.001
AR-075	Solomon Islands	2	2		1	1	N1	N1.novel-01
AR-075	Solomon Islands	2	2		2	1	*10	*10.novel-03
AR-076	Solomon Islands	2	2		1	1	*2	*2.novel-01
AR-076	Solomon Islands	2	2		2	1	*1	*1.001
AR-077	Solomon Islands	1	1		1	1	*1	*1.001
AR-077	Solomon Islands	1	1		2	0	*5	*5.001
AR-078	Solomon Islands	3	2		1	1	N2	N2.novel-01
AR-078	Solomon Islands	3	2		2	1	N1	N1.novel-01
AR-079	Solomon Islands	2	2		1	1	*1	*1.001
AR-079	Solomon Islands	2	2		2	1	*1	*1.novel-05
AR-080	Solomon Islands	3	2	CYP2D6-D7 (exon-8, 3964)	1	1	*10	*10.novel-01
AR-080	Solomon Islands	3	2	CYP2D6-D7 (exon-8, 3964)	2	1	*1	*1.001
AR-081	Solomon Islands	3	2		1	1	*1	*1.001
AR-081	Solomon Islands	3	2		2	1	*10	*10.novel-03
AR-082	Solomon Islands	2	2		1	1	*41	*41.novel-01
AR-082	Solomon Islands	2	2		2	1	*1	*1.001
AR-083	Solomon Islands	2	2		1	2	*1	*1.001
AR-084	Solomon Islands	3	2		1	1	N1	N1.novel-02
AR-084	Solomon Islands	3	2		2	1	*10	*10.novel-04
AR-085	Solomon Islands	3	2	CYP2D6-D7 (exon-8, 3946)	1	1	*1	*1.novel-07
AR-085	Solomon Islands	3	2	CYP2D6-D7 (exon-8, 3946)	2	1	*10	*10.novel-03
AR-087	Solomon Islands	2	2		1	1	*1	*1.001
AR-087	Solomon Islands	2	2		2	1	*71	*71.001
AR-088	Solomon Islands	2	2		1	1	*1	*1.001
AR-088	Solomon Islands	2	2		2	1	*1	*1.novel-06
AR-089	Solomon Islands	2	2		1	1	*2	*2.novel-01
AR-089	Solomon Islands	2	2		2	1	*41	*41.novel-01
AR-090	Solomon Islands	2	2		1	1	*1	*1.001
AR-090	Solomon Islands	2	2		2	1	*71	*71.001
AR-091	Solomon Islands	3	3		1	1	*1	*1.novel-06
AR-091	Solomon Islands	3	3		2	1	*1	*1.novel-08
AR-091	Solomon Islands	3	3		3	1	N1	N1.novel-02
AR-092	Solomon Islands	2	2		1	1	*1	*1.001
AR-092	Solomon Islands	2	2		2	1	*41	*41.novel-01
AR-093	Solomon Islands	3	3		1	2	*1	*1.001
AR-093	Solomon Islands	3	3		2	1	N4	N4.novel-01
AR-094	Solomon Islands	2	2		1	1	*1	*1.001
AR-094	Solomon Islands	2	2		2	1	*1	*1.005
AR-095	Solomon Islands	2	2		1	1	*1	*1.001
AR-095	Solomon Islands	2	2		2	1	*1	*1.novel-25
AR-096	Solomon Islands	2	2		1	1	*1	*1.001
AR-096	Solomon Islands	2	2		2	1	*2	*2.novel-01
AR-097	Solomon Islands	2	2		1	1	*1	*1.001
AR-097	Solomon Islands	2	2		2	1	*1	*1.novel-02
AR-098	Solomon Islands				1	2	*1	*1.001
AR-099	Solomon Islands	2	2		1	1	*1	*1.novel-25
AR-099	Solomon Islands	2	2		2	1	*1	*1.001
AR-100	Solomon Islands	3	2		1	1	*1	*1.001
AR-100	Solomon Islands	3	2		2	1	*41	*41.novel-01
AR-101	Solomon Islands	1	1		1	1	*1	*1.001
AR-101	Solomon Islands	1	1		2	0	*5	*5.001
AR-102	Solomon Islands	2	2		1	1	*10	*10.novel-03
AR-102	Solomon Islands	2	2		2	1	*71	*71.001
AR-103	Solomon Islands	3	2		1	1	*1	*1.novel-02
AR-103	Solomon Islands	3	2		2	1	*10	*10.novel-01
AR-104	Solomon Islands	2	3		1	1	*1	*1.001
AR-104	Solomon Islands	2	3		2	1	*1	*1.novel-25
AR-105	Solomon Islands	2	2		1	1	*1	*1.001
AR-105	Solomon Islands	2	2		2	1	*71	*71.001
AR-106	Solomon Islands	2	2		1	1	*1	*1.001
AR-106	Solomon Islands	2	2		2	1	*41	*41.novel-01
AR-107	Solomon Islands	2	3		1	1	*1	*1.novel-09
AR-107	Solomon Islands	2	3		2	1	*10	*10.novel-03
AR-108	Solomon Islands	2	2		1	2	*1	*1.001
AR-109	Solomon Islands	2	2		1	1	*1	*1.001
AR-109	Solomon Islands	2	2		2	1	*1	*1.novel-02
AR-110	Solomon Islands	2	2		1	2	*1	*1.001
AR-111	Solomon Islands	2	2		1	1	*41	*41.novel-01
AR-111	Solomon Islands	2	2		2	1	*1	*1.001
AR-112	Solomon Islands	2	2		1	2	*1	*1.001
AR-113	Solomon Islands	3	2		1	2	*1	*1.001
AR-114	Solomon Islands	2	2	CYP2D6-D7 (exon-8, 3955)	1	1	*71	*71.001
AR-114	Solomon Islands	2	2	CYP2D6-D7 (exon-8, 3955)	2	1	*10	*10.novel-03
AR-115	Solomon Islands	2	2		1	1	*1	*1.novel-02
AR-115	Solomon Islands	2	2		2	1	*71	*71.001
AR-116	Solomon Islands	2	2		1	2	*1	*1.001
AR-117	Solomon Islands	2	2		1	1	*1	*1.001
AR-117	Solomon Islands	2	2		2	1	*1	*1.novel-05
AR-118	Solomon Islands	2	2		1	2	*1	*1.001
AR-119	Solomon Islands	2	2		1	2	*1	*1.001
AR-120	Solomon Islands	2	2		1	1	*2	*2.novel-01
AR-120	Solomon Islands	2	2		2	1	*1	*1.001
AR-121	Solomon Islands	2	2		1	2	*1	*1.001
AR-122	Solomon Islands	1	1		1	1	*1	*1.001
AR-122	Solomon Islands	1	1		2	0	*5	*5.001
AR-123	Solomon Islands	4	3	CYP2D6-D7 (exon-8, 3954)	1	2	*10	*10.novel-03
AR-123	Solomon Islands	4	3	CYP2D6-D7 (exon-8, 3954)	2	1	*1	*1.novel-25
AR-124	Solomon Islands	2	2		1	1	*1	*1.001
AR-124	Solomon Islands	2	2		2	1	N1	N1.novel-01
AR-125	Solomon Islands	2	2		1	1	*1	*1.001
AR-125	Solomon Islands	2	2		2	1	N1	N1.novel-01
AR-126	Solomon Islands	3	3		1	2	*1	*1.001
AR-126	Solomon Islands	3	3		2	1	*53	*53.novel-01
AR-127	Solomon Islands	2	2		1	1	*41	*41.novel-01
AR-127	Solomon Islands	2	2		2	1	*1	*1.001
AR-128	Solomon Islands	3	2		1	1	N1	N1.novel-01
AR-128	Solomon Islands	3	2		2	1	*1	*1.001
AR-129	Solomon Islands	4	2	CYP2D6-D7 (exon-8, 3946)	1	2	*10	*10.novel-03
AR-130	Solomon Islands	2	2		1	1	*1	*1.001
AR-130	Solomon Islands	2	2		2	1	*1	*1.novel-09
AR-131	Solomon Islands	2	2		1	1	*1	*1.001
AR-131	Solomon Islands	2	2		2	1	*53	*53.novel-01
AR-132	Solomon Islands	2	2		1	1	*1	*1.001
AR-132	Solomon Islands	2	2		2	1	*1	*1.novel-02
AR-133	Solomon Islands	2	2	CYP2D6-D7 (exon-8, 3947)	1	1	*1	*1.001
AR-133	Solomon Islands	2	2	CYP2D6-D7 (exon-8, 3947)	2	1	*10	*10.novel-03
AR-135	Solomon Islands	3	2	CYP2D6-D7 (exon-8, 3961)	1	1	*10	*10.novel-03
AR-135	Solomon Islands	3	2	CYP2D6-D7 (exon-8, 3961)	2	1	*41	*41.novel-01
AR-136	Solomon Islands	3	2		1	1	*10	*10.novel-03
AR-136	Solomon Islands	3	2		2	1	*71	*71.001
AR-137	Solomon Islands	2	2		1	1	*41	*41.novel-01
AR-137	Solomon Islands	2	2		2	1	*2	*2.novel-02
AR-138	Solomon Islands	2	2		1	1	*1	*1.001
AR-138	Solomon Islands	2	2		2	1	*53	*53.novel-01
AR-139	Solomon Islands	2	2		1	1	*71	*71.001
AR-139	Solomon Islands	2	2		2	1	*1	*1.novel-10
AR-140	Solomon Islands	2	2		1	2	*1	*1.001
AR-141	Solomon Islands	3	2		1	1	*1	*1.001
AR-141	Solomon Islands	3	2		2	1	*10	*10.novel-01
AR-142	Solomon Islands	3	3		1	2	*1	*1.001
AR-142	Solomon Islands	3	3		2	1	*1	*1.novel-06
AR-143	Solomon Islands	2	2		1	1	*1	*1.001
AR-143	Solomon Islands	2	2		2	1	*71	*71.001
AR-144	Solomon Islands	2	2		1	1	*1	*1.001
AR-144	Solomon Islands	2	2		2	1	*2	*2.novel-01
AR-145	Solomon Islands	3	2	CYP2D6-D7 (exon-8, 3946)	1	1	*10	*10.novel-03
AR-145	Solomon Islands	3	2	CYP2D6-D7 (exon-8, 3946)	2	1	N1	N1.novel-01
AR-146	Solomon Islands	2	2		1	2	*1	*1.001
AR-147	Solomon Islands	2	2		1	1	*1	*1.001
AR-147	Solomon Islands	2	2		2	1	*1	*1.novel-27
AR-148	Solomon Islands	3	2		1	1	*1	*1.001
AR-148	Solomon Islands	3	2		2	1	*41	*41.novel-01
AR-149	Solomon Islands	2	2		1	1	*10	*10.novel-01
AR-149	Solomon Islands	2	2		2	1	*1	*1.novel-02
AR-150	Solomon Islands	2	2		1	1	*1	*1.001
AR-150	Solomon Islands	2	2		2	1	*1	*1.novel-02
AR-151	Solomon Islands	2	2		1	1	*2	*2.novel-01
AR-151	Solomon Islands	2	2		2	1	*41	*41.novel-01
AR-152	Solomon Islands	2	3		1	2	*1	*1.001
AR-153	Solomon Islands	2	2		1	2	*1	*1.001
AR-154	Solomon Islands	2	2		1	2	*1	*1.001
AR-155	Solomon Islands	2	2		1	2	*1	*1.001
AR-156	Solomon Islands	2	2		1	1	*71	*71.001
AR-156	Solomon Islands	2	2		2	1	*1	*1.novel-25
AR-157	Solomon Islands	4	2	CYP2D6-D7 (exon-8, 3954)	1	1	*10	*10.novel-03
AR-157	Solomon Islands	4	2	CYP2D6-D7 (exon-8, 3954)	2	1	*10	*10.novel-01
AR-158	Solomon Islands	2	2		1	2	*1	*1.001
AR-159	Solomon Islands	3	3		1	2	*1	*1.novel-21
AR-159	Solomon Islands	3	3		2	1	*1	*1.novel-11
AR-160	Solomon Islands	2	2		1	1	*1	*1.novel-02
AR-160	Solomon Islands	2	2		2	1	*71	*71.001
AR-161	Solomon Islands	2	2		1	1	*41	*41.novel-01
AR-161	Solomon Islands	2	2		2	1	*1	*1.001
AR-162	Solomon Islands	3	4		1	2	*1	*1.001
AR-162	Solomon Islands	3	4		2	1	*1	*1.novel-06
AR-163	Solomon Islands	2	2		1	2	*1	*1.001
AR-164	Solomon Islands	2	2		1	2	*1	*1.001
AR-165	Solomon Islands	2	2		1	1	*1	*1.001
AR-165	Solomon Islands	2	2		2	1	*1	*1.novel-21
AR-166	Solomon Islands	2	2		1	1	*1	*1.001
AR-166	Solomon Islands	2	2		2	1	*1	*1.novel-25
AR-167	Solomon Islands	2	2		1	1	*1	*1.001
AR-167	Solomon Islands	2	2		2	1	*41	*41.novel-01
AR-168	Solomon Islands	2	2		1	1	*2	*2.novel-01
AR-168	Solomon Islands	2	2		2	1	*2	*2.novel-02
AR-169	Solomon Islands	1	1		1	1	*1	*1.001
AR-169	Solomon Islands	1	1		2	0	*5	*5.001
AR-170	Solomon Islands	4	4		1	2	*1	*1.001
AR-170	Solomon Islands	4	4		2	1	*1	*1.novel-12
AR-170	Solomon Islands	4	4		3	1	N7	N7.novel-01
AR-172	Solomon Islands	3	2		1	1	*1	*1.001
AR-172	Solomon Islands	3	2		2	1	*2	*2.novel-02
AR-173	Solomon Islands	2	2		1	1	*1	*1.001
AR-173	Solomon Islands	2	2		2	1	N3	N3.novel-01
AR-174	Solomon Islands	2	2		1	1	*1	*1.novel-25
AR-174	Solomon Islands	2	2		2	1	*1	*1.001
AR-175	Solomon Islands	2	2		1	1	*1	*1.001
AR-175	Solomon Islands	2	2		2	1	*1	*1.novel-02
AR-176	Solomon Islands	2	2		1	2	*1	*1.001
AR-177	Solomon Islands	2	2		1	1	*71	*71.novel-01
AR-177	Solomon Islands	2	2		2	1	*1	*1.001
AR-179	Solomon Islands	2	2		1	1	*1	*1.novel-02
AR-179	Solomon Islands	2	2		2	1	*1	*1.001
AR-180	Solomon Islands	2	2		1	2	*1	*1.001
AR-181	Solomon Islands	2	2	CYP2D6-D7 (exon-8, 3954)	1	1	*1	*1.001
AR-181	Solomon Islands	2	2	CYP2D6-D7 (exon-8, 3954)	2	1	*10	*10.novel-01
AR-183	Solomon Islands	2	2		1	1	*1	*1.001
AR-183	Solomon Islands	2	2		2	1	*1	*1.novel-25
AR-184	Solomon Islands	2	2		1	1	*1	*1.001
AR-184	Solomon Islands	2	2		2	1	*41	*41.novel-01
AR-185	Solomon Islands	2	3		1	1	*2	*2.novel-01
AR-185	Solomon Islands	2	3		2	1	*41	*41.novel-01
AR-187	Solomon Islands	2	2		1	1	*1	*1.001
AR-187	Solomon Islands	2	2		2	1	*1	*1.novel-25
AR-188	Solomon Islands	2	2		1	1	*1	*1.novel-25
AR-188	Solomon Islands	2	2		2	1	*2	*2.novel-01
AR-189	Solomon Islands	2	2		1	1	*1	*1.001
AR-189	Solomon Islands	2	2		2	1	*1	*1.novel-21
AR-190	Solomon Islands	2	2		1	1	*1	*1.001
AR-190	Solomon Islands	2	2		2	1	*1	*1.novel-13
AR-191	Solomon Islands	2	2		1	1	*1	*1.001
AR-191	Solomon Islands	2	2		2	1	*2	*2.novel-01
AR-193	Solomon Islands	3	2	CYP2D7-D6 (intron-8, 4104)	1	1	*1	*1.001
AR-193	Solomon Islands	3	2	CYP2D7-D6 (intron-8, 4104)	2	1	*1	*1.novel-25
AR-194	Solomon Islands	3	2	CYP2D6-D7 (exon-8, 3955)	1	1	N6	N6.novel-01
AR-194	Solomon Islands	3	2	CYP2D6-D7 (exon-8, 3955)	2	1	*1	*1.001
AR-195	Solomon Islands	2	2		1	2	*1	*1.001
AR-196	Solomon Islands	2	2		1	2	*1	*1.001
AR-197	Solomon Islands	2	2		1	1	*1	*1.001
AR-197	Solomon Islands	2	2		2	1	*71	*71.001
AR-198	Solomon Islands	2	2		1	2	*1	*1.001
AR-199	Solomon Islands	2	2		1	1	*1	*1.001
AR-199	Solomon Islands	2	2		2	1	*1	*1.novel-21
AR-200	Solomon Islands	2	2		1	2	*1	*1.001
AR-201	Solomon Islands	2	2		1	1	*1	*1.001
AR-201	Solomon Islands	2	2		2	1	N1	N1.novel-02
AR-202	Solomon Islands	1	1		1	1	*1	*1.001
AR-202	Solomon Islands	1	1		2	0	*5	*5.001
AR-203	Solomon Islands	2	2		1	1	*71	*71.001
AR-203	Solomon Islands	2	2		2	1	*1	*1.001
AR-204	Solomon Islands	2	2		1	1	*2	*2.novel-01
AR-204	Solomon Islands	2	2		2	1	*1	*1.001
AR-205	Solomon Islands				1	1	*41	*41.novel-01
AR-205	Solomon Islands				2	1	*71	*71.001
AR-206	Solomon Islands	2	2		1	1	*2	*2.novel-01
AR-206	Solomon Islands	2	2		2	1	*1	*1.novel-02
AR-207	Solomon Islands	2	2		1	2	*1	*1.001
AR-208	Solomon Islands	3	2		1	1	*10	*10.novel-01
AR-208	Solomon Islands	3	2		2	1	*1	*1.001
AR-209	Solomon Islands	2	2		1	1	*1	*1.001
AR-209	Solomon Islands	2	2		2	1	*1	*1.novel-21
AR-210	Solomon Islands	2	2		1	2	*1	*1.001
AR-211	Solomon Islands	3	2	CYP2D6-D7 (exon-8, 3956)	1	1	*1	*1.001
AR-211	Solomon Islands	3	2	CYP2D6-D7 (exon-8, 3956)	2	1	*10	*10.novel-03
AR-212	Solomon Islands	2	2		1	2	*1	*1.001
AR-213	Solomon Islands	2	2		1	2	*1	*1.001
AR-214	Solomon Islands	2	2		1	2	*1	*1.001
AR-217	Solomon Islands	2	2		1	2	*1	*1.001
AR-218	Solomon Islands	3	3		1	2	*1	*1.001
AR-218	Solomon Islands	3	3		2	1	*41	*41.novel-01
AR-219	Solomon Islands	2	2		1	1	*1	*1.001
AR-219	Solomon Islands	2	2		2	1	*71	*71.001
AR-220	Solomon Islands	2	2		1	1	*1	*1.001
AR-220	Solomon Islands	2	2		2	1	N2	N2.novel-01
AR-221	Solomon Islands	1	1		1	1	*1	*1.novel-09
AR-221	Solomon Islands	1	1		2	0	*5	*5.001
AR-222	Solomon Islands	3	2	CYP2D6-D7 (exon-8, 3954)	1	1	*10	*10.novel-03
AR-222	Solomon Islands	3	2	CYP2D6-D7 (exon-8, 3954)	2	1	*1	*1.novel-25
AR-223	Solomon Islands	3	3		1	1	*1	*1.001
AR-223	Solomon Islands	3	3		2	1	*1	*1.novel-02
AR-223	Solomon Islands	3	3		3	1	*1	*1.novel-06
AR-224	Solomon Islands	2	2		1	1	*1	*1.001
AR-224	Solomon Islands	2	2		2	1	*71	*71.001
AR-225	Solomon Islands	2	2		1	2	*1	*1.001
AR-226	Solomon Islands	2	2		1	1	*1	*1.001
AR-226	Solomon Islands	2	2		2	1	*1	*1.novel-25
AR-227	Solomon Islands	3	2	CYP2D6-D7 (exon-8, 3954)	1	1	*71	*71.001
AR-227	Solomon Islands	3	2	CYP2D6-D7 (exon-8, 3954)	2	1	*10	*10.novel-01
AR-228	Solomon Islands	3	3		1	2	*1	*1.001
AR-228	Solomon Islands	3	3		2	1	*1	*1.novel-06
AR-229	Solomon Islands	2	1		1	1	*1	*1.001
AR-229	Solomon Islands	2	1		2	0	*5	*5.001
AR-230	Solomon Islands				1	1	*1	*1.novel-25
AR-230	Solomon Islands				2	1	*1	*1.001
AR-231	Solomon Islands	2	2		1	2	*1	*1.001
AR-232	Solomon Islands	2	2		1	1	*2	*2.novel-01
AR-232	Solomon Islands	2	2		2	1	*41	*41.novel-01
AR-233	Solomon Islands	2	2		1	1	*1	*1.001
AR-233	Solomon Islands	2	2		2	1	*1	*1.novel-13
AR-234	Solomon Islands	2	2		1	1	*1	*1.001
AR-234	Solomon Islands	2	2		2	1	*2	*2.novel-01
AR-236	Solomon Islands	2			1	2	*1	*1.001
AR-237	Solomon Islands	2	2		1	1	*1	*1.001
AR-237	Solomon Islands	2	2		2	1	*1	*1.novel-02
AR-238	Solomon Islands	2	2		1	1	*1	*1.001
AR-238	Solomon Islands	2	2		2	1	*71	*71.001
AR-239	Solomon Islands	2	3	CYP2D7-D6 (intron-8, 4104)	1	2	*1	*1.001
AR-240	Solomon Islands	2	2		1	1	*10	*10.novel-03
AR-240	Solomon Islands	2	2		2	1	*1	*1.novel-25
AR-241	Solomon Islands	2	2		1	1	*1	*1.novel-25
AR-241	Solomon Islands	2	2		2	1	*1	*1.001
AR-242	Solomon Islands	2	2		1	1	*2	*2.novel-02
AR-242	Solomon Islands	2	2		2	1	*1	*1.001
AR-243	Solomon Islands	2	2		1	1	*2	*2.novel-01
AR-243	Solomon Islands	2	2		2	1	*1	*1.001
AR-244	Solomon Islands	2	2		1	1	*1	*1.001
AR-244	Solomon Islands	2	2		2	1	*71	*71.001
AR-245	Solomon Islands	2	2		1	1	*71	*71.001
AR-245	Solomon Islands	2	2		2	1	*1	*1.001
AR-246	Solomon Islands	2	2		1	1	N1	N1.novel-01
AR-246	Solomon Islands	2	2		2	1	*71	*71.001
AR-247	Solomon Islands	2	2		1	1	*2	*2.novel-02
AR-247	Solomon Islands	2	2		2	1	*1	*1.001
AR-248	Solomon Islands	2	3	CYP2D7-D6 (intron-8, 4104)	1	1	*1	*1.001
AR-248	Solomon Islands	2	3	CYP2D7-D6 (intron-8, 4104)	2	1	*2	*2.novel-02
AR-249	Solomon Islands	2	2		1	1	*41	*41.novel-01
AR-249	Solomon Islands	2	2		2	1	*1	*1.001
AR-251	Solomon Islands	2	2		1	1	*1	*1.novel-25
AR-251	Solomon Islands	2	2		2	1	*41	*41.novel-01
AR-252	Solomon Islands	2	2		1	1	*1	*1.001
AR-252	Solomon Islands	2	2		2	1	*1	*1.novel-06
AR-253	Solomon Islands	2	2		1	1	*1	*1.novel-21
AR-253	Solomon Islands	2	2		2	1	*1	*1.001
AR-254	Solomon Islands	3	2	CYP2D6-D7 (exon-8, 3954)	1	1	*10	*10.novel-03
AR-254	Solomon Islands	3	2	CYP2D6-D7 (exon-8, 3954)	2	1	*1	*1.001
AR-255	Solomon Islands	2	2		1	1	*1	*1.001
AR-255	Solomon Islands	2	2		2	1	N1	N1.novel-02
AR-256	Solomon Islands	2	2		1	2	*71	*71.001
AR-257	Solomon Islands	2	2		1	2	*1	*1.001
AR-258	Solomon Islands	2	2		1	1	*1	*1.001
AR-258	Solomon Islands	2	2		2	1	*1	*1.novel-08
AR-259	Solomon Islands	4	4		1	2	*1	*1.001
AR-259	Solomon Islands	4	4		2	1	*1	*1.novel-12
AR-259	Solomon Islands	4	4		3	1	*1	*1.novel-24
AR-260	Solomon Islands	2	2		1	1	*1	*1.001
AR-260	Solomon Islands	2	2		2	1	*2	*2.novel-01
AR-261	Solomon Islands	2	2		1	1	*2	*2.novel-02
AR-261	Solomon Islands	2	2		2	1	*41	*41.novel-01
AR-262	Solomon Islands	3	2	CYP2D6-D7 (exon-8, 3954)	1	1	*71	*71.001
AR-262	Solomon Islands	3	2	CYP2D6-D7 (exon-8, 3954)	2	1	*10	*10.novel-03
AR-263	Solomon Islands	4	3		1	2	*10	*10.novel-03
AR-263	Solomon Islands	4	3		2	1	*10	*10.novel-02
AR-264	Solomon Islands	2	2		1	1	*1	*1.001
AR-264	Solomon Islands	2	2		2	1	*10	*10.novel-03
AR-266	Solomon Islands	2	2		1	1	*1	*1.001
AR-266	Solomon Islands	2	2		2	1	*1	*1.novel-14
AR-269	Solomon Islands	2	2		1	2	*1	*1.001
AR-271	Solomon Islands	2	2		1	1	*1	*1.001
AR-271	Solomon Islands	2	2		2	1	*2	*2.novel-01
AR-272	Solomon Islands	4	4		1	3	*1	*1.001
AR-272	Solomon Islands	4	4		2	1	*1	*1.novel-12
AR-273	Solomon Islands	2	2		1	2	*53	*53.novel-01
AR-274	Solomon Islands	2	2		1	1	*1	*1.001
AR-274	Solomon Islands	2	2		2	1	*1	*1.novel-02
AR-275	Solomon Islands	2	2		1	1	*1	*1.novel-05
AR-275	Solomon Islands	2	2		2	1	*1	*1.novel-25
AR-276	Solomon Islands	3	3		1	2	*2	*2.novel-01
AR-276	Solomon Islands	3	3		2	1	*10	*10.novel-03
AR-277	Solomon Islands	2	2		1	2	*1	*1.001
AR-279	Solomon Islands	2	2		1	1	N3	N3.novel-01
AR-279	Solomon Islands	2	2		2	1	*1	*1.novel-28
AR-280	Solomon Islands	2	2		1	1	*1	*1.001
AR-280	Solomon Islands	2	2		2	1	*10	*10.novel-03
AR-281	Solomon Islands	2	2		1	2	*1	*1.001
AR-282	Solomon Islands	2	2		1	2	*1	*1.001
AR-283	Solomon Islands	2	2		1	1	*1	*1.001
AR-283	Solomon Islands	2	2		2	1	*71	*71.001
AR-284	Solomon Islands	2	2		1	1	*1	*1.novel-15
AR-284	Solomon Islands	2	2		2	1	*1	*1.001
AR-285	Solomon Islands	3	2		1	1	*10	*10.novel-03
AR-285	Solomon Islands	3	2		2	1	*1	*1.001
AR-286	Solomon Islands	2	2		1	1	*41	*41.novel-01
AR-286	Solomon Islands	2	2		2	1	N1	N1.novel-02
AR-287	Solomon Islands	2	2		1	1	*1	*1.001
AR-287	Solomon Islands	2	2		2	1	*2	*2.novel-01
AR-288	Solomon Islands	2	2		1	2	*1	*1.001
AR-289	Solomon Islands	2	2		1	1	*41	*41.novel-01
AR-289	Solomon Islands	2	2		2	1	*1	*1.001
AR-290	Solomon Islands	2	2		1	2	*1	*1.001
AR-291	Solomon Islands	2	2		1	1	*1	*1.001
AR-291	Solomon Islands	2	2		2	1	N1	N1.novel-02
AR-292	Solomon Islands	3	2	CYP2D6-D7 (exon-8, 3954)	1	1	*1	*1.001
AR-292	Solomon Islands	3	2	CYP2D6-D7 (exon-8, 3954)	2	1	*10	*10.novel-01
AR-293	Solomon Islands	2	2		1	2	*1	*1.001
AR-294	Solomon Islands	3	3		1	2	*1	*1.001
AR-294	Solomon Islands	3	3		2	1	*1	*1.novel-06
AR-295	Solomon Islands	2	2		1	2	*1	*1.001
AR-296	Solomon Islands	2	2		1	2	*1	*1.001
AR-297	Solomon Islands	2	2		1	1	*1	*1.novel-21
AR-297	Solomon Islands	2	2		2	1	*1	*1.001
AR-299	Solomon Islands	3	2		1	1	*1	*1.001
AR-299	Solomon Islands	3	2		2	1	*71	*71.001
AR-300	Solomon Islands	2	3		1	1	*1	*1.001
AR-300	Solomon Islands	2	3		2	1	*41	*41.novel-01
AR-301	Solomon Islands	2	2		1	1	*1	*1.001
AR-301	Solomon Islands	2	2		2	1	*71	*71.001
AR-302	Solomon Islands	2	2		1	1	*1	*1.001
AR-302	Solomon Islands	2	2		2	1	*71	*71.001
AR-303	Solomon Islands	2	2		1	1	*2	*2.novel-01
AR-303	Solomon Islands	2	2		2	1	*1	*1.001
AR-304	Solomon Islands	2	2		1	2	*1	*1.novel-25
AR-305	Solomon Islands	2	2		1	1	*1	*1.001
AR-305	Solomon Islands	2	2		2	1	*2	*2.novel-01
AR-306	Solomon Islands	2	2		1	2	*1	*1.001
AR-307	Solomon Islands	3	2	CYP2D6-D7 (exon-8, 3962)	1	1	*10	*10.novel-03
AR-307	Solomon Islands	3	2	CYP2D6-D7 (exon-8, 3962)	2	1	*1	*1.001
AR-308	Solomon Islands	2	2		1	1	N2	N2.novel-01
AR-308	Solomon Islands	2	2		2	1	*53	*53.novel-01
AR-309	Solomon Islands	3	2	CYP2D6-D7 (exon-8, 3954)	1	2	*10	*10.novel-03
AR-310	Solomon Islands	2	2		1	2	*1	*1.001
AR-311	Solomon Islands	2	2	CYP2D6-D7 (exon-8, 3962)	1	1	*1	*1.novel-09
AR-311	Solomon Islands	2	2	CYP2D6-D7 (exon-8, 3962)	2	1	*10	*10.novel-03
AR-312	Solomon Islands	2	2		1	1	*10	*10.novel-03
AR-312	Solomon Islands	2	2		2	1	*71	*71.novel-01
AR-314	Solomon Islands	2	2		1	1	*1	*1.001
AR-314	Solomon Islands	2	2		2	1	*41	*41.novel-01
AR-315	Solomon Islands	3	3		1	2	*1	*1.001
AR-315	Solomon Islands	3	3		2	1	*1	*1.novel-06
AR-316	Solomon Islands	3	2		1	2	*1	*1.001
AR-317	Solomon Islands	4	2		1	1	*1	*1.001
AR-317	Solomon Islands	4	2		2	1	*2	*2.novel-01
AR-318	Solomon Islands	2	2		1	1	*1	*1.001
AR-318	Solomon Islands	2	2		2	1	N1	N1.novel-01
AR-319	Solomon Islands	2	2		1	1	*1	*1.001
AR-319	Solomon Islands	2	2		2	1	N1	N1.novel-02
AR-320	Solomon Islands	3	2	CYP2D6-D7 (exon-8, 3962)	1	1	*10	*10.novel-03
AR-320	Solomon Islands	3	2	CYP2D6-D7 (exon-8, 3962)	2	1	*41	*41.novel-01
AR-321	Solomon Islands	3	2		1	2	*1	*1.001
AR-322	Solomon Islands	2	2		1	1	*1	*1.001
AR-322	Solomon Islands	2	2		2	1	*1	*1.novel-09
AR-323	Solomon Islands	2	2		1	2	*1	*1.001
AR-325	Solomon Islands	2	2		1	1	*1	*1.001
AR-325	Solomon Islands	2	2		2	1	*1	*1.novel-02
AR-326	Solomon Islands	2	2		1	2	*1	*1.001
AR-327	Solomon Islands	4	3		1	3	*1	*1.001
AR-328	Solomon Islands	2	2		1	2	*1	*1.001
AR-329	Solomon Islands	2	2		1	2	*1	*1.001
AR-330	Solomon Islands	2	2		1	1	*1	*1.novel-25
AR-330	Solomon Islands	2	2		2	1	*10	*10.novel-03
AR-331	Solomon Islands	3	2	CYP2D6-D7 (exon-8, 3954)	1	1	*10	*10.novel-03
AR-331	Solomon Islands	3	2	CYP2D6-D7 (exon-8, 3954)	2	1	*1	*1.001
AR-332	Solomon Islands	2	2		1	1	*1	*1.001
AR-332	Solomon Islands	2	2		2	1	*1	*1.novel-25
AR-333	Solomon Islands	3	2	CYP2D6-D7 (exon-8, 3954)	1	1	*1	*1.novel-02
AR-333	Solomon Islands	3	2	CYP2D6-D7 (exon-8, 3954)	2	1	*10	*10.novel-03
AR-334	Solomon Islands	2	3	CYP2D7-D6 (intron-8, 4104)	1	1	*1	*1.001
AR-334	Solomon Islands	2	3	CYP2D7-D6 (intron-8, 4104)	2	1	*41	*41.novel-01
AR-335	Solomon Islands	2	3	CYP2D7-D6 (intron-8, 4104)	1	2	*1	*1.001
AR-336	Solomon Islands	2	3		1	2	*1	*1.001
AR-337	Solomon Islands	2	2		1	1	*1	*1.001
AR-337	Solomon Islands	2	2		2	1	*1	*1.novel-21
AR-338	Solomon Islands	2	2		1	1	*1	*1.novel-02
AR-338	Solomon Islands	2	2		2	1	*1	*1.novel-21
AR-339	Solomon Islands	2	2		1	1	*1	*1.001
AR-339	Solomon Islands	2	2		2	1	*53	*53.novel-01
AR-340	Solomon Islands	2	2		1	2	*1	*1.001
AR-341	Solomon Islands	2	2		1	1	*1	*1.001
AR-341	Solomon Islands	2	2		2	1	*2	*2.novel-01
AR-342	Solomon Islands	2	2		1	2	*1	*1.001
AR-343	Solomon Islands	2	2		1	1	*1	*1.001
AR-343	Solomon Islands	2	2		2	1	N2	N2.novel-01
AR-344	Solomon Islands	2	2		1	2	*1	*1.001
AR-345	Solomon Islands	2	2		1	1	*1	*1.novel-16
AR-345	Solomon Islands	2	2		2	1	*39	*39.novel-01
AR-346	Solomon Islands	2	2		1	1	*41	*41.novel-01
AR-346	Solomon Islands	2	2		2	1	*1	*1.001
AR-347	Solomon Islands	2	2		1	2	*1	*1.001
AR-348	Solomon Islands	1	1		1	1	*1	*1.novel-21
AR-348	Solomon Islands	1	1		2	0	*5	*5.001
AR-349	Solomon Islands	2	1		1	1	*10	*10.novel-01
AR-349	Solomon Islands	2	1		2	0	*5	*5.001
AR-350	Solomon Islands	2	2		1	1	*1	*1.001
AR-350	Solomon Islands	2	2		2	1	*71	*71.001
AR-351	Solomon Islands	2	2		1	1	*10	*10.novel-03
AR-351	Solomon Islands	2	2		2	1	*1	*1.001
AR-352	Solomon Islands	2	2		1	1	*41	*41.novel-01
AR-352	Solomon Islands	2	2		2	1	*1	*1.001
AR-353	Solomon Islands	2	3		1	2	*1	*1.001
AR-354	Solomon Islands	3	3		1	3	*1	*1.001
AR-355	Solomon Islands	2	2		1	1	*1	*1.001
AR-355	Solomon Islands	2	2		2	1	*41	*41.novel-01
AR-356	Solomon Islands	2	2		1	1	*1	*1.novel-25
AR-356	Solomon Islands	2	2		2	1	*2	*2.novel-01
AR-357	Solomon Islands	2	2		1	1	*2	*2.novel-01
AR-357	Solomon Islands	2	2		2	1	*41	*41.novel-01
AR-358	Solomon Islands	2	2		1	1	*1	*1.001
AR-358	Solomon Islands	2	2		2	1	*1	*1.novel-21
AR-359	Solomon Islands	2	2		1	2	*1	*1.001
AR-360	Solomon Islands	3	3		1	3	*1	*1.001
AR-361	Solomon Islands	2	2		1	2	*1	*1.001
AR-362	Solomon Islands	2	2		1	1	*1	*1.novel-02
AR-362	Solomon Islands	2	2		2	1	*1	*1.novel-03
AR-363	Solomon Islands	1	1		1	1	*1	*1.001
AR-363	Solomon Islands	1	1		2	0	*5	*5.001
AR-365	Solomon Islands	2	3	CYP2D7-D6 (intron-8, 4104)	1	2	*1	*1.001
AR-366	Solomon Islands	2	2		1	2	*1	*1.001
AR-367	Solomon Islands	2	2		1	1	*1	*1.novel-26
AR-367	Solomon Islands	2	2		2	1	*1	*1.001
AR-368	Solomon Islands	2	2		1	1	N3	N3.novel-01
AR-368	Solomon Islands	2	2		2	1	*41	*41.novel-01
AR-369	Solomon Islands	2	2		1	2	*1	*1.001
AR-370	Solomon Islands	2	2		1	2	*1	*1.001
AR-371	Solomon Islands	2	2		1	2	*1	*1.001
AR-372	Solomon Islands	2	2		1	2	*1	*1.001
AR-373	Solomon Islands	2	2		1	1	*41	*41.novel-01
AR-373	Solomon Islands	2	2		2	1	*1	*1.novel-17
AR-374	Solomon Islands	2	2		1	1	*1	*1.001
AR-374	Solomon Islands	2	2		2	1	*1	*1.novel-05
AR-375	Solomon Islands	2	2		1	2	*1	*1.001
AR-378	Solomon Islands	2	2		1	1	*1	*1.novel-02
AR-378	Solomon Islands	2	2		2	1	*1	*1.001
AR-379	Solomon Islands	3	2		1	1	*1	*1.novel-25
AR-379	Solomon Islands	3	2		2	1	*10	*10.novel-03
AR-381	Solomon Islands	4	4		1	3	*1	*1.001
AR-381	Solomon Islands	4	4		2	1	*1	*1.novel-12
AR-382	Solomon Islands	2	2		1	1	*71	*71.001
AR-382	Solomon Islands	2	2		2	1	*2	*2.novel-01
AR-383	Solomon Islands	2	2		1	1	*1	*1.001
AR-383	Solomon Islands	2	2		2	1	*71	*71.001

## Sheet: SD5
Supplementary Data 5: CYP2D6 allele definitions
Variants are given in the form "chromosome-position-reference_allele-alternate_allele" and are based on reference GRCh38. Novel "Star alleles" N1-N7 are not part of the PharmVar nomenclature and have not yet been assigned Star Allele IDs. These are assigned based on pressence of variants with a VEP predicted impact of MODERATE or HIGH. Simlarly novel suballeles of the form "*XX.novel-XX" do not m…
Star allele	Sub-allele	Variants (VEP MODIFIER & LOW)	Variants (VEP MODERATE & HIGH)
*1	*1.001
*1	*1.005	22-42128922-A-G
*1	*1.012	22-42129623-C-T
*1	*1.026	22-42128488-G-A
*1	*1.novel-01	22-42130482-C-T
*1	*1.novel-02	22-42125634-T-A
*1	*1.novel-03	22-42130016-A-G
*1	*1.novel-04	22-42127100-G-A
*1	*1.novel-05	22-42131137-A-G
*1	*1.novel-06	22-42125471-C-T
*1	*1.novel-07	22-42128406-A-C
*1	*1.novel-08	22-42126114-A-G
*1	*1.novel-09	22-42128550-AT-A_x000D_ 22-42128552-A-C_x000D_ 22-42128555-A-G
*1	*1.novel-10	22-42130897-C-T
*1	*1.novel-11	22-42126474-C-T
*1	*1.novel-12	22-42128963-G-A
*1	*1.novel-13	22-42126709-G-A
*1	*1.novel-14	22-42125634-T-A_x000D_ 22-42128410-C-A
*1	*1.novel-15	22-42126379-T-A
*1	*1.novel-16	22-42129172-C-T_x000D_ 22-42129297-A-G
*1	*1.novel-17	22-42125913-T-C_x000D_ 22-42125914-G-A_x000D_ 22-42125915-T-G_x000D_ 22-42125946-A-G
*1	*1.novel-20	22-42125634-T-A_x000D_ 22-42127287-C-T_x000D_ 22-42131289-G-T
*1	*1.novel-21	22-42125634-T-A_x000D_ 22-42131289-G-T
*1	*1.novel-24	22-42131469-C-T
*1	*1.novel-25	22-42129130-C-G_x000D_ 22-42129950-A-C_x000D_ 22-42130047-G-C_x000D_ 22-42130482-C-A_x000D_ 22-42130547-T-C_x000D_ 22-42130559-T-G_x000D_ 22-42130560-C-G_x000D_ 22-42130565-A-G_x000D_ 22-42130569-G-C_x000D_ 22-42130571-G-T_x000D_ 22-42130578-C-G
*1	*1.novel-26	22-42129950-A-C_x000D_ 22-42130047-G-C_x000D_ 22-42130482-C-A_x000D_ 22-42130547-T-C_x000D_ 22-42130559-T-G_x000D_ 22-42130560-C-G_x000D_ 22-42130565-A-G_x000D_ 22-42130569-G-C_x000D_ 22-42130571-G-T_x000D_ 22-42130578-C-G
*1	*1.novel-27	22-42125634-T-A_x000D_ 22-42128741-G-A
*1	*1.novel-28	22-42127207-C-CT_x000D_ 22-42127407-T-G
*10	*10.novel-01	22-42125572-G-A_x000D_ 22-42125924-A-G_x000D_ 22-42125980-T-C_x000D_ 22-42126069-A-C_x000D_ 22-42126347-T-C_x000D_ 22-42126395-CCT-C_x000D_ 22-42127209-T-C_x000D_ 22-42127407-T-G_x000D_ 22-42128694-T-C_x000D_ 22-42129130-C-G_x000D_ 22-42129754-G-A_x000D_ 22-42129950-A-C_x000D_ 22-42130482-C-A	22-42126611-C-G (S486T)_x000D_ 22-42130692-G-A (P34S)
*10	*10.novel-02	22-42125572-G-A_x000D_ 22-42125924-A-G_x000D_ 22-42125980-T-C_x000D_ 22-42126069-A-C_x000D_ 22-42126390-G-A_x000D_ 22-42127209-T-C_x000D_ 22-42127407-T-G_x000D_ 22-42128694-T-C_x000D_ 22-42129130-C-G_x000D_ 22-42129754-G-A_x000D_ 22-42129950-A-C_x000D_ 22-42130482-C-A_x000D_ 22-42130681-G-A	22-42126611-C-G (S486T)_x000D_ 22-42130692-G-A (P34S)
*10	*10.novel-03	22-42125572-G-A_x000D_ 22-42125924-A-G_x000D_ 22-42125980-T-C_x000D_ 22-42126069-A-C_x000D_ 22-42126390-G-A_x000D_ 22-42127209-T-C_x000D_ 22-42127407-T-G_x000D_ 22-42128694-T-C_x000D_ 22-42129130-C-G_x000D_ 22-42129754-G-A_x000D_ 22-42129950-A-C_x000D_ 22-42130482-C-A	22-42126611-C-G (S486T)_x000D_ 22-42130692-G-A (P34S)
*10	*10.novel-04	22-42125572-G-A_x000D_ 22-42125924-A-G_x000D_ 22-42125980-T-C_x000D_ 22-42126069-A-C_x000D_ 22-42126347-T-C_x000D_ 22-42126395-CCT-C_x000D_ 22-42127209-T-C_x000D_ 22-42127407-T-G_x000D_ 22-42128694-T-C_x000D_ 22-42129130-C-G_x000D_ 22-42129754-G-A_x000D_ 22-42129950-A-C_x000D_ 22-42130047-G-C_x000D_ 22-42130482-C-A	22-42126611-C-G (S486T)_x000D_ 22-42130692-G-A (P34S)
*17	*17.novel-01	22-42125924-A-G_x000D_ 22-42126022-C-T_x000D_ 22-42126069-A-C_x000D_ 22-42126079-C-T_x000D_ 22-42127001-G-A_x000D_ 22-42127207-C-T_x000D_ 22-42127407-T-G_x000D_ 22-42129130-C-G_x000D_ 22-42129950-A-C_x000D_ 22-42130482-C-A_x000D_ 22-42130547-T-C_x000D_ 22-42130559-T-G_x000D_ 22-42130560-C-G_x000D_ 22-42130565-A-G_x000D_ 22-42130569-G-C_x000D_ 22-42130571-G-T_x000D_ 22-42130578-C-G	22-42126611-C-G (S486T)_x000D_ 22-42127941-G-A (R296C)_x000D_ 22-42129770-G-A (T107I)
*2	*2.novel-01	22-42125924-A-G_x000D_ 22-42126069-A-C_x000D_ 22-42126132-CTGT-C_x000D_ 22-42126310-C-T_x000D_ 22-42127001-G-A_x000D_ 22-42127207-C-T_x000D_ 22-42127407-T-G_x000D_ 22-42129130-C-G_x000D_ 22-42129950-A-C_x000D_ 22-42130047-G-C_x000D_ 22-42130482-C-A_x000D_ 22-42130547-T-C_x000D_ 22-42130559-T-G_x000D_ 22-42130560-C-G_x000D_ 22-42130565-A-G_x000D_ 22-42130569-G-C_x000D_ 22-42130571-G-T_x000D_ 22-42…	22-42126611-C-G (S486T)_x000D_ 22-42127941-G-A (R296C)
*2	*2.novel-02	22-42125924-A-G_x000D_ 22-42126069-A-C_x000D_ 22-42126132-CTGT-C_x000D_ 22-42126924-G-A_x000D_ 22-42127001-G-A_x000D_ 22-42127207-C-T_x000D_ 22-42127407-T-G_x000D_ 22-42129130-C-G_x000D_ 22-42129560-G-GC_x000D_ 22-42129950-A-C_x000D_ 22-42130047-G-C_x000D_ 22-42130482-C-A	22-42126611-C-G (S486T)_x000D_ 22-42127941-G-A (R296C)
*29	*29.novel-01	22-42125924-A-G_x000D_ 22-42126069-A-C_x000D_ 22-42127407-T-G_x000D_ 22-42128499-C-T_x000D_ 22-42128576-T-C_x000D_ 22-42128668-G-A_x000D_ 22-42129130-C-G_x000D_ 22-42129950-A-C_x000D_ 22-42130047-G-C_x000D_ 22-42130048-TG-T_x000D_ 22-42130482-C-A_x000D_ 22-42130967-C-T	22-42126611-C-G (S486T)_x000D_ 22-42127608-C-T (V338M)_x000D_ 22-42127941-G-A (R296C)_x000D_ 22-42129132-C-T (V136M)
*3	*3.001		22-42128241-CT-C (R259fs)
*35	*35.novel-01	22-42125924-A-G_x000D_ 22-42126069-A-C_x000D_ 22-42126132-CTGT-C_x000D_ 22-42126310-C-T_x000D_ 22-42127001-G-A_x000D_ 22-42127207-C-T_x000D_ 22-42127407-T-G_x000D_ 22-42129130-C-G_x000D_ 22-42129950-A-C_x000D_ 22-42130047-G-C_x000D_ 22-42130482-C-A_x000D_ 22-42130547-T-C_x000D_ 22-42130559-T-G_x000D_ 22-42130560-C-G_x000D_ 22-42130565-A-G_x000D_ 22-42130569-G-C_x000D_ 22-42130571-G-T_x000D_ 22-42…	22-42126611-C-G (S486T)_x000D_ 22-42127941-G-A (R296C)_x000D_ 22-42130761-C-T (V11M)
*39	*39.novel-01	22-42129130-C-G_x000D_ 22-42129950-A-C_x000D_ 22-42131469-C-T	22-42126611-C-G (S486T)
*4	*4.novel-01	22-42125924-A-G_x000D_ 22-42125980-T-C_x000D_ 22-42126069-A-C_x000D_ 22-42126390-G-A_x000D_ 22-42127209-T-C_x000D_ 22-42127407-T-G_x000D_ 22-42128694-T-C_x000D_ 22-42129796-G-C_x000D_ 22-42129950-A-C_x000D_ 22-42130047-G-C_x000D_ 22-42130482-C-A	22-42126611-C-G (S486T)_x000D_ 22-42128945-C-T (splicing)_x000D_ 22-42129809-T-C (H94R)_x000D_ 22-42129819-G-T (L91M)_x000D_ 22-42130692-G-A (P34S)
*4	*4.novel-02	22-42125924-A-G_x000D_ 22-42125980-T-C_x000D_ 22-42126069-A-C_x000D_ 22-42126390-G-A_x000D_ 22-42127209-T-C_x000D_ 22-42127407-T-G_x000D_ 22-42128694-T-C_x000D_ 22-42129130-C-G_x000D_ 22-42129796-G-C_x000D_ 22-42129950-A-C_x000D_ 22-42130047-G-C_x000D_ 22-42130482-C-A	22-42126611-C-G (S486T)_x000D_ 22-42128945-C-T (splicing)_x000D_ 22-42129809-T-C (H94R)_x000D_ 22-42129819-G-T (L91M)_x000D_ 22-42130692-G-A (P34S)
*4	*4.novel-03	22-42125924-A-G_x000D_ 22-42125980-T-C_x000D_ 22-42126069-A-C_x000D_ 22-42126390-G-A_x000D_ 22-42127209-T-C_x000D_ 22-42127407-T-G_x000D_ 22-42128694-T-C_x000D_ 22-42129130-C-G_x000D_ 22-42129754-G-A_x000D_ 22-42129950-A-C_x000D_ 22-42130482-C-A	22-42126611-C-G (S486T)_x000D_ 22-42128945-C-T (splicing)_x000D_ 22-42130692-G-A (P34S)
*4	*4.novel-04	22-42125924-A-G_x000D_ 22-42125980-T-C_x000D_ 22-42126069-A-C_x000D_ 22-42126390-G-A_x000D_ 22-42127209-T-C_x000D_ 22-42127398-A-G_x000D_ 22-42127407-T-G_x000D_ 22-42128694-T-C_x000D_ 22-42129130-C-G_x000D_ 22-42129754-G-A_x000D_ 22-42129950-A-C_x000D_ 22-42130482-C-A	22-42126611-C-G (S486T)_x000D_ 22-42128945-C-T (splicing)_x000D_ 22-42130692-G-A (P34S)
*41	*41.novel-01	22-42125924-A-G 22-42126069-A-C 22-42126132-CTGT-C 22-42126310-C-T 22-42127001-G-A 22-42127207-C-T 22-42127407-T-G 22-42127803-C-T 22-42129130-C-G 22-42129283-C-T 22-42129950-A-C 22-42130047-G-C 22-42130482-C-A 22-42130547-T-C 22-42130559-T-G 22-42130560-C-G 22-42130565-A-G 22-42130569-G-C 22-42130571-G-T 22-42130578-C-G 22-42131469-C-T	22-42126611-C-G (S486T)_x000D_ 22-42127941-G-A (R296C)
*41	*41.novel-02	22-42125924-A-G_x000D_ 22-42126069-A-C_x000D_ 22-42126132-CTGT-C_x000D_ 22-42126310-C-T_x000D_ 22-42127001-G-A_x000D_ 22-42127207-C-T_x000D_ 22-42127407-T-G_x000D_ 22-42127803-C-T_x000D_ 22-42129130-C-G_x000D_ 22-42129950-A-C_x000D_ 22-42130047-G-C_x000D_ 22-42130482-C-A_x000D_ 22-42130547-T-C_x000D_ 22-42130559-T-G_x000D_ 22-42130560-C-G_x000D_ 22-42130565-A-G_x000D_ 22-42130569-G-C_x000D_ 22-42…	22-42126611-C-G (S486T)_x000D_ 22-42127941-G-A (R296C)
*41	*41.novel-03	22-42125924-A-G_x000D_ 22-42126069-A-C_x000D_ 22-42126132-CTGT-C_x000D_ 22-42126310-C-T_x000D_ 22-42126776-G-T_x000D_ 22-42127001-G-A_x000D_ 22-42127207-C-T_x000D_ 22-42127407-T-G_x000D_ 22-42127803-C-T_x000D_ 22-42129130-C-G_x000D_ 22-42129950-A-C_x000D_ 22-42130047-G-C_x000D_ 22-42130482-C-A_x000D_ 22-42130547-T-C_x000D_ 22-42130559-T-G_x000D_ 22-42130560-C-G_x000D_ 22-42130565-A-G_x000D_ 22-42…	22-42126611-C-G (S486T)_x000D_ 22-42127941-G-A (R296C)
*53	*53.novel-01	22-42129193-T-C_x000D_ 22-42129208-C-G_x000D_ 22-42129213-G-T	22-42129174-C-A (A122S)_x000D_ 22-42129180-A-T (F120I)
*59	*59.novel-01	22-42125924-A-G_x000D_ 22-42126069-A-C_x000D_ 22-42126132-CTGT-C_x000D_ 22-42126310-C-T_x000D_ 22-42127001-G-A_x000D_ 22-42127207-C-T_x000D_ 22-42127407-T-G_x000D_ 22-42127852-C-T_x000D_ 22-42128500-C-T_x000D_ 22-42129130-C-G_x000D_ 22-42129950-A-C_x000D_ 22-42130047-G-C_x000D_ 22-42130482-C-A_x000D_ 22-42130547-T-C_x000D_ 22-42130559-T-G_x000D_ 22-42130560-C-G_x000D_ 22-42130565-A-G_x000D_ 22-42…	22-42126611-C-G (S486T)_x000D_ 22-42127941-G-A (R296C)
*6	*6.005	22-42129545-G-A	22-42128815-C-T (G212E)_x000D_ 22-42129083-CA-C (W152fs)
*71	*71.001	22-42129297-A-G	22-42130667-C-T (G42E)
*71	*71.novel-01	22-42129297-A-G_x000D_ 22-42131311-C-T	22-42130667-C-T (G42E)
N1	N1.novel-01		22-42128939-G-A (P171S)
N1	N1.novel-02	22-42126114-A-G	22-42128939-G-A (P171S)
N2	N2.novel-01		22-42126962-C-G (V402L)
N3	N3.novel-01		22-42126720-G-T (R450S)
N4	N4.novel-01		22-42127911-C-T (G306R)
N5	N5.novel-01	22-42129130-C-G_x000D_ 22-42129950-A-C_x000D_ 22-42130047-G-C_x000D_ 22-42130482-C-A_x000D_ 22-42130547-T-C_x000D_ 22-42130559-T-G_x000D_ 22-42130560-C-G_x000D_ 22-42130565-A-G_x000D_ 22-42130569-G-C_x000D_ 22-42130571-G-T_x000D_ 22-42130578-C-G	22-42130718-C-T (R25Q)
N6	N6.novel-01	22-42125572-G-A_x000D_ 22-42125924-A-G_x000D_ 22-42125980-T-C_x000D_ 22-42126069-A-C_x000D_ 22-42126390-G-A_x000D_ 22-42127209-T-C_x000D_ 22-42127407-T-G_x000D_ 22-42128694-T-C_x000D_ 22-42129130-C-G_x000D_ 22-42129754-G-A_x000D_ 22-42129950-A-C_x000D_ 22-42130482-C-A	22-42126611-C-G (S486T)_x000D_ 22-42126624-C-T (A482T)_x000D_ 22-42130692-G-A (P34S)
N7	N7.novel-01		22-42127503-C-T (G373S)_x000D_ 22-42127512-C-T (V370I)

## Sheet: SD6
Supplementary Data 6: Sample metaboliser status
Sample activity scores calculated from the “CYP2D6 Allele Functionality Table” (PharmGKB).
Sample	Cohort	Alleles	Activity Score	Min. activity score	Metaboliser status	Min. Metaboliser status
NA07439	Control	*4x2,*41	0.5	0.5	IM	IM
NA10005	Control	*17,*29	1	1	EM	EM
NA12244	Control	*35,*41	1.5	1.5	EM	EM
NA17052	Control	*1x2	2	2	EM	EM
NA17058	Control	*10x2	0.5	0.5	IM	IM
NA17203	Control	*4,*35	1	1	EM	EM
NA17246	Control	*4,*35	1	1	EM	EM
NA17252	Control	*4,*5	0	0	PM	PM
NA17280	Control	*3,*59	0.5	0.5	IM	IM
NA17300	Control	*1,*6	1	1	EM	EM
AR-001	Solomon Islands	*1x2	2	2	EM	EM
AR-003	Solomon Islands	*1,*41	1.5	1.5	EM	EM
AR-004	Solomon Islands	*1,*41	1.5	1.5	EM	EM
AR-005	Solomon Islands	*1x2	2	2	EM	EM
AR-006	Solomon Islands	*1x2	2	2	EM	EM
AR-007	Solomon Islands	*1x2	2	2	EM	EM
AR-008	Solomon Islands	*1x3	3	3	UM	UM
AR-009	Solomon Islands	*1x2	2	2	EM	EM
AR-010	Solomon Islands	*1x2	2	2	EM	EM
AR-011	Solomon Islands	*1,N2		1	Unknown	EM
AR-012	Solomon Islands	*1x2	2	2	EM	EM
AR-013	Solomon Islands	*1,*2	2	2	EM	EM
AR-014	Solomon Islands	*1x2	2	2	EM	EM
AR-015	Solomon Islands	*1x2	2	2	EM	EM
AR-016	Solomon Islands	*1,*71		1	Unknown	EM
AR-017	Solomon Islands	*1,*5	1	1	EM	EM
AR-018	Solomon Islands	*1,*71		1	Unknown	EM
AR-019	Solomon Islands	*2,*71		1	Unknown	EM
AR-020	Solomon Islands	*1,*41	1.5	1.5	EM	EM
AR-021	Solomon Islands	*1x2	2	2	EM	EM
AR-022	Solomon Islands	*1,*41	1.5	1.5	EM	EM
AR-023	Solomon Islands	*1x2	2	2	EM	EM
AR-024	Solomon Islands	*1,*2	2	2	EM	EM
AR-025	Solomon Islands	*1x3	3	3	UM	UM
AR-026	Solomon Islands	N1,*71		0	Unknown	PM
AR-028	Solomon Islands	*1,N2		1	Unknown	EM
AR-029	Solomon Islands	*1x2	2	2	EM	EM
AR-030	Solomon Islands	*1x2	2	2	EM	EM
AR-031	Solomon Islands	*1,*5	1	1	EM	EM
AR-032	Solomon Islands	*1x2,*71		2	Unknown	EM
AR-033	Solomon Islands	*1x2	2	2	EM	EM
AR-034	Solomon Islands	*1,*10	1.25	1.25	EM	EM
AR-035	Solomon Islands	*1,N1		1	Unknown	EM
AR-036	Solomon Islands	*5,*10	0.25	0.25	IM	IM
AR-037	Solomon Islands	*1,*53	2	2	EM	EM
AR-038	Solomon Islands	*1x2	2	2	EM	EM
AR-039	Solomon Islands	*1x4	4	4	UM	UM
AR-040	Solomon Islands	*1x2	2	2	EM	EM
AR-041	Solomon Islands	*1x2	2	2	EM	EM
AR-042	Solomon Islands	*1x2	2	2	EM	EM
AR-043	Solomon Islands	*1x2	2	2	EM	EM
AR-044	Solomon Islands	*1,*41	1.5	1.5	EM	EM
AR-045	Solomon Islands	*1x3	3	3	UM	UM
AR-046	Solomon Islands	*1x2	2	2	EM	EM
AR-047	Solomon Islands	*1,*71		1	Unknown	EM
AR-048	Solomon Islands	N1,*5		0	Unknown	PM
AR-049	Solomon Islands	*1x2	2	2	EM	EM
AR-050	Solomon Islands	*1,N1		1	Unknown	EM
AR-052	Solomon Islands	*1,*5	1	1	EM	EM
AR-054	Solomon Islands	*1,N5		1	Unknown	EM
AR-056	Solomon Islands	*1x2	2	2	EM	EM
AR-057	Solomon Islands	*1,*2	2	2	EM	EM
AR-058	Solomon Islands	*1x2	2	2	EM	EM
AR-059	Solomon Islands	*10,*53	1.25	1.25	EM	EM
AR-060	Solomon Islands	*1,*71		1	Unknown	EM
AR-061	Solomon Islands	*2,*41	1.5	1.5	EM	EM
AR-062	Solomon Islands	*1,N1		1	Unknown	EM
AR-063	Solomon Islands	N1,*71		0	Unknown	PM
AR-064	Solomon Islands	*1x2	2	2	EM	EM
AR-065	Solomon Islands	*1x2	2	2	EM	EM
AR-066	Solomon Islands	*1x2	2	2	EM	EM
AR-067	Solomon Islands	*1,*10	1.25	1.25	EM	EM
AR-068	Solomon Islands	*1,*41	1.5	1.5	EM	EM
AR-069	Solomon Islands	*1,*71		1	Unknown	EM
AR-070	Solomon Islands	*1,*5	1	1	EM	EM
AR-071	Solomon Islands	N1,*41		0.5	Unknown	IM
AR-072	Solomon Islands	*1x2	2	2	EM	EM
AR-073	Solomon Islands	*1x2	2	2	EM	EM
AR-074	Solomon Islands	*1,*71		1	Unknown	EM
AR-075	Solomon Islands	N1,*10		0.25	Unknown	IM
AR-076	Solomon Islands	*1,*2	2	2	EM	EM
AR-077	Solomon Islands	*1,*5	1	1	EM	EM
AR-078	Solomon Islands	N1,N2		0	Unknown	PM
AR-079	Solomon Islands	*1x2	2	2	EM	EM
AR-080	Solomon Islands	*1,*10	1.25	1.25	EM	EM
AR-081	Solomon Islands	*1,*10	1.25	1.25	EM	EM
AR-082	Solomon Islands	*1,*41	1.5	1.5	EM	EM
AR-083	Solomon Islands	*1x2	2	2	EM	EM
AR-084	Solomon Islands	N1,*10		0.25	Unknown	IM
AR-085	Solomon Islands	*1,*10	1.25	1.25	EM	EM
AR-087	Solomon Islands	*1,*71		1	Unknown	EM
AR-088	Solomon Islands	*1x2	2	2	EM	EM
AR-089	Solomon Islands	*2,*41	1.5	1.5	EM	EM
AR-090	Solomon Islands	*1,*71		1	Unknown	EM
AR-091	Solomon Islands	*1x2,N1		2	Unknown	EM
AR-092	Solomon Islands	*1,*41	1.5	1.5	EM	EM
AR-093	Solomon Islands	*1x2,N4		2	Unknown	EM
AR-094	Solomon Islands	*1x2	2	2	EM	EM
AR-095	Solomon Islands	*1x2	2	2	EM	EM
AR-096	Solomon Islands	*1,*2	2	2	EM	EM
AR-097	Solomon Islands	*1x2	2	2	EM	EM
AR-098	Solomon Islands	*1x2	2	2	EM	EM
AR-099	Solomon Islands	*1x2	2	2	EM	EM
AR-100	Solomon Islands	*1,*41	1.5	1.5	EM	EM
AR-101	Solomon Islands	*1,*5	1	1	EM	EM
AR-102	Solomon Islands	*10,*71		0.25	Unknown	IM
AR-103	Solomon Islands	*1,*10	1.25	1.25	EM	EM
AR-104	Solomon Islands	*1x2	2	2	EM	EM
AR-105	Solomon Islands	*1,*71		1	Unknown	EM
AR-106	Solomon Islands	*1,*41	1.5	1.5	EM	EM
AR-107	Solomon Islands	*1,*10	1.25	1.25	EM	EM
AR-108	Solomon Islands	*1x2	2	2	EM	EM
AR-109	Solomon Islands	*1x2	2	2	EM	EM
AR-110	Solomon Islands	*1x2	2	2	EM	EM
AR-111	Solomon Islands	*1,*41	1.5	1.5	EM	EM
AR-112	Solomon Islands	*1x2	2	2	EM	EM
AR-113	Solomon Islands	*1x2	2	2	EM	EM
AR-114	Solomon Islands	*10,*71		0.25	Unknown	IM
AR-115	Solomon Islands	*1,*71		1	Unknown	EM
AR-116	Solomon Islands	*1x2	2	2	EM	EM
AR-117	Solomon Islands	*1x2	2	2	EM	EM
AR-118	Solomon Islands	*1x2	2	2	EM	EM
AR-119	Solomon Islands	*1x2	2	2	EM	EM
AR-120	Solomon Islands	*1,*2	2	2	EM	EM
AR-121	Solomon Islands	*1x2	2	2	EM	EM
AR-122	Solomon Islands	*1,*5	1	1	EM	EM
AR-123	Solomon Islands	*1,*10x2	1.5	1.5	EM	EM
AR-124	Solomon Islands	*1,N1		1	Unknown	EM
AR-125	Solomon Islands	*1,N1		1	Unknown	EM
AR-126	Solomon Islands	*1x2,*53	3	3	UM	UM
AR-127	Solomon Islands	*1,*41	1.5	1.5	EM	EM
AR-128	Solomon Islands	*1,N1		1	Unknown	EM
AR-129	Solomon Islands	*10x2	0.5	0.5	IM	IM
AR-130	Solomon Islands	*1x2	2	2	EM	EM
AR-131	Solomon Islands	*1,*53	2	2	EM	EM
AR-132	Solomon Islands	*1x2	2	2	EM	EM
AR-133	Solomon Islands	*1,*10	1.25	1.25	EM	EM
AR-135	Solomon Islands	*10,*41	0.75	0.75	IM	IM
AR-136	Solomon Islands	*10,*71		0.25	Unknown	IM
AR-137	Solomon Islands	*2,*41	1.5	1.5	EM	EM
AR-138	Solomon Islands	*1,*53	2	2	EM	EM
AR-139	Solomon Islands	*1,*71		1	Unknown	EM
AR-140	Solomon Islands	*1x2	2	2	EM	EM
AR-141	Solomon Islands	*1,*10	1.25	1.25	EM	EM
AR-142	Solomon Islands	*1x3	3	3	UM	UM
AR-143	Solomon Islands	*1,*71		1	Unknown	EM
AR-144	Solomon Islands	*1,*2	2	2	EM	EM
AR-145	Solomon Islands	N1,*10		0.25	Unknown	IM
AR-146	Solomon Islands	*1x2	2	2	EM	EM
AR-147	Solomon Islands	*1x2	2	2	EM	EM
AR-148	Solomon Islands	*1,*41	1.5	1.5	EM	EM
AR-149	Solomon Islands	*1,*10	1.25	1.25	EM	EM
AR-150	Solomon Islands	*1x2	2	2	EM	EM
AR-151	Solomon Islands	*2,*41	1.5	1.5	EM	EM
AR-152	Solomon Islands	*1x2	2	2	EM	EM
AR-153	Solomon Islands	*1x2	2	2	EM	EM
AR-154	Solomon Islands	*1x2	2	2	EM	EM
AR-155	Solomon Islands	*1x2	2	2	EM	EM
AR-156	Solomon Islands	*1,*71		1	Unknown	EM
AR-157	Solomon Islands	*10x2	0.5	0.5	IM	IM
AR-158	Solomon Islands	*1x2	2	2	EM	EM
AR-159	Solomon Islands	*1x3	3	3	UM	UM
AR-160	Solomon Islands	*1,*71		1	Unknown	EM
AR-161	Solomon Islands	*1,*41	1.5	1.5	EM	EM
AR-162	Solomon Islands	*1x3	3	3	UM	UM
AR-163	Solomon Islands	*1x2	2	2	EM	EM
AR-164	Solomon Islands	*1x2	2	2	EM	EM
AR-165	Solomon Islands	*1x2	2	2	EM	EM
AR-166	Solomon Islands	*1x2	2	2	EM	EM
AR-167	Solomon Islands	*1,*41	1.5	1.5	EM	EM
AR-168	Solomon Islands	*2x2	2	2	EM	EM
AR-169	Solomon Islands	*1,*5	1	1	EM	EM
AR-170	Solomon Islands	*1x3,N7		3	Unknown	UM
AR-172	Solomon Islands	*1,*2	2	2	EM	EM
AR-173	Solomon Islands	*1,N3		1	Unknown	EM
AR-174	Solomon Islands	*1x2	2	2	EM	EM
AR-175	Solomon Islands	*1x2	2	2	EM	EM
AR-176	Solomon Islands	*1x2	2	2	EM	EM
AR-177	Solomon Islands	*1,*71		1	Unknown	EM
AR-179	Solomon Islands	*1x2	2	2	EM	EM
AR-180	Solomon Islands	*1x2	2	2	EM	EM
AR-181	Solomon Islands	*1,*10	1.25	1.25	EM	EM
AR-183	Solomon Islands	*1x2	2	2	EM	EM
AR-184	Solomon Islands	*1,*41	1.5	1.5	EM	EM
AR-185	Solomon Islands	*2,*41	1.5	1.5	EM	EM
AR-187	Solomon Islands	*1x2	2	2	EM	EM
AR-188	Solomon Islands	*1,*2	2	2	EM	EM
AR-189	Solomon Islands	*1x2	2	2	EM	EM
AR-190	Solomon Islands	*1x2	2	2	EM	EM
AR-191	Solomon Islands	*1,*2	2	2	EM	EM
AR-193	Solomon Islands	*1x2	2	2	EM	EM
AR-194	Solomon Islands	*1,N6		1	Unknown	EM
AR-195	Solomon Islands	*1x2	2	2	EM	EM
AR-196	Solomon Islands	*1x2	2	2	EM	EM
AR-197	Solomon Islands	*1,*71		1	Unknown	EM
AR-198	Solomon Islands	*1x2	2	2	EM	EM
AR-199	Solomon Islands	*1x2	2	2	EM	EM
AR-200	Solomon Islands	*1x2	2	2	EM	EM
AR-201	Solomon Islands	*1,N1		1	Unknown	EM
AR-202	Solomon Islands	*1,*5	1	1	EM	EM
AR-203	Solomon Islands	*1,*71		1	Unknown	EM
AR-204	Solomon Islands	*1,*2	2	2	EM	EM
AR-205	Solomon Islands	*41,*71		0.5	Unknown	IM
AR-206	Solomon Islands	*1,*2	2	2	EM	EM
AR-207	Solomon Islands	*1x2	2	2	EM	EM
AR-208	Solomon Islands	*1,*10	1.25	1.25	EM	EM
AR-209	Solomon Islands	*1x2	2	2	EM	EM
AR-210	Solomon Islands	*1x2	2	2	EM	EM
AR-211	Solomon Islands	*1,*10	1.25	1.25	EM	EM
AR-212	Solomon Islands	*1x2	2	2	EM	EM
AR-213	Solomon Islands	*1x2	2	2	EM	EM
AR-214	Solomon Islands	*1x2	2	2	EM	EM
AR-217	Solomon Islands	*1x2	2	2	EM	EM
AR-218	Solomon Islands	*1x2,*41	2.5	2.5	UM	UM
AR-219	Solomon Islands	*1,*71		1	Unknown	EM
AR-220	Solomon Islands	*1,N2		1	Unknown	EM
AR-221	Solomon Islands	*1,*5	1	1	EM	EM
AR-222	Solomon Islands	*1,*10	1.25	1.25	EM	EM
AR-223	Solomon Islands	*1x3	3	3	UM	UM
AR-224	Solomon Islands	*1,*71		1	Unknown	EM
AR-225	Solomon Islands	*1x2	2	2	EM	EM
AR-226	Solomon Islands	*1x2	2	2	EM	EM
AR-227	Solomon Islands	*10,*71		0.25	Unknown	IM
AR-228	Solomon Islands	*1x3	3	3	UM	UM
AR-229	Solomon Islands	*1,*5	1	1	EM	EM
AR-230	Solomon Islands	*1x2	2	2	EM	EM
AR-231	Solomon Islands	*1x2	2	2	EM	EM
AR-232	Solomon Islands	*2,*41	1.5	1.5	EM	EM
AR-233	Solomon Islands	*1x2	2	2	EM	EM
AR-234	Solomon Islands	*1,*2	2	2	EM	EM
AR-236	Solomon Islands	*1x2	2	2	EM	EM
AR-237	Solomon Islands	*1x2	2	2	EM	EM
AR-238	Solomon Islands	*1,*71		1	Unknown	EM
AR-239	Solomon Islands	*1x2	2	2	EM	EM
AR-240	Solomon Islands	*1,*10	1.25	1.25	EM	EM
AR-241	Solomon Islands	*1x2	2	2	EM	EM
AR-242	Solomon Islands	*1,*2	2	2	EM	EM
AR-243	Solomon Islands	*1,*2	2	2	EM	EM
AR-244	Solomon Islands	*1,*71		1	Unknown	EM
AR-245	Solomon Islands	*1,*71		1	Unknown	EM
AR-246	Solomon Islands	N1,*71		0	Unknown	PM
AR-247	Solomon Islands	*1,*2	2	2	EM	EM
AR-248	Solomon Islands	*1,*2	2	2	EM	EM
AR-249	Solomon Islands	*1,*41	1.5	1.5	EM	EM
AR-251	Solomon Islands	*1,*41	1.5	1.5	EM	EM
AR-252	Solomon Islands	*1x2	2	2	EM	EM
AR-253	Solomon Islands	*1x2	2	2	EM	EM
AR-254	Solomon Islands	*1,*10	1.25	1.25	EM	EM
AR-255	Solomon Islands	*1,N1		1	Unknown	EM
AR-256	Solomon Islands	*71x2		0	Unknown	PM
AR-257	Solomon Islands	*1x2	2	2	EM	EM
AR-258	Solomon Islands	*1x2	2	2	EM	EM
AR-259	Solomon Islands	*1x4	4	4	UM	UM
AR-260	Solomon Islands	*1,*2	2	2	EM	EM
AR-261	Solomon Islands	*2,*41	1.5	1.5	EM	EM
AR-262	Solomon Islands	*10,*71		0.25	Unknown	IM
AR-263	Solomon Islands	*10x3	0.75	0.75	IM	IM
AR-264	Solomon Islands	*1,*10	1.25	1.25	EM	EM
AR-266	Solomon Islands	*1x2	2	2	EM	EM
AR-269	Solomon Islands	*1x2	2	2	EM	EM
AR-271	Solomon Islands	*1,*2	2	2	EM	EM
AR-272	Solomon Islands	*1x4	4	4	UM	UM
AR-273	Solomon Islands	*53x2	2	2	EM	EM
AR-274	Solomon Islands	*1x2	2	2	EM	EM
AR-275	Solomon Islands	*1x2	2	2	EM	EM
AR-276	Solomon Islands	*2x2,*10	2.25	2.25	UM	UM
AR-277	Solomon Islands	*1x2	2	2	EM	EM
AR-279	Solomon Islands	*1,N3		1	Unknown	EM
AR-280	Solomon Islands	*1,*10	1.25	1.25	EM	EM
AR-281	Solomon Islands	*1x2	2	2	EM	EM
AR-282	Solomon Islands	*1x2	2	2	EM	EM
AR-283	Solomon Islands	*1,*71		1	Unknown	EM
AR-284	Solomon Islands	*1x2	2	2	EM	EM
AR-285	Solomon Islands	*1,*10	1.25	1.25	EM	EM
AR-286	Solomon Islands	N1,*41		0.5	Unknown	IM
AR-287	Solomon Islands	*1,*2	2	2	EM	EM
AR-288	Solomon Islands	*1x2	2	2	EM	EM
AR-289	Solomon Islands	*1,*41	1.5	1.5	EM	EM
AR-290	Solomon Islands	*1x2	2	2	EM	EM
AR-291	Solomon Islands	*1,N1		1	Unknown	EM
AR-292	Solomon Islands	*1,*10	1.25	1.25	EM	EM
AR-293	Solomon Islands	*1x2	2	2	EM	EM
AR-294	Solomon Islands	*1x3	3	3	UM	UM
AR-295	Solomon Islands	*1x2	2	2	EM	EM
AR-296	Solomon Islands	*1x2	2	2	EM	EM
AR-297	Solomon Islands	*1x2	2	2	EM	EM
AR-299	Solomon Islands	*1,*71		1	Unknown	EM
AR-300	Solomon Islands	*1,*41	1.5	1.5	EM	EM
AR-301	Solomon Islands	*1,*71		1	Unknown	EM
AR-302	Solomon Islands	*1,*71		1	Unknown	EM
AR-303	Solomon Islands	*1,*2	2	2	EM	EM
AR-304	Solomon Islands	*1x2	2	2	EM	EM
AR-305	Solomon Islands	*1,*2	2	2	EM	EM
AR-306	Solomon Islands	*1x2	2	2	EM	EM
AR-307	Solomon Islands	*1,*10	1.25	1.25	EM	EM
AR-308	Solomon Islands	N2,*53		1	Unknown	EM
AR-309	Solomon Islands	*10x2	0.5	0.5	IM	IM
AR-310	Solomon Islands	*1x2	2	2	EM	EM
AR-311	Solomon Islands	*1,*10	1.25	1.25	EM	EM
AR-312	Solomon Islands	*10,*71		0.25	Unknown	IM
AR-314	Solomon Islands	*1,*41	1.5	1.5	EM	EM
AR-315	Solomon Islands	*1x3	3	3	UM	UM
AR-316	Solomon Islands	*1x2	2	2	EM	EM
AR-317	Solomon Islands	*1,*2	2	2	EM	EM
AR-318	Solomon Islands	*1,N1		1	Unknown	EM
AR-319	Solomon Islands	*1,N1		1	Unknown	EM
AR-320	Solomon Islands	*10,*41	0.75	0.75	IM	IM
AR-321	Solomon Islands	*1x2	2	2	EM	EM
AR-322	Solomon Islands	*1x2	2	2	EM	EM
AR-323	Solomon Islands	*1x2	2	2	EM	EM
AR-325	Solomon Islands	*1x2	2	2	EM	EM
AR-326	Solomon Islands	*1x2	2	2	EM	EM
AR-327	Solomon Islands	*1x3	3	3	UM	UM
AR-328	Solomon Islands	*1x2	2	2	EM	EM
AR-329	Solomon Islands	*1x2	2	2	EM	EM
AR-330	Solomon Islands	*1,*10	1.25	1.25	EM	EM
AR-331	Solomon Islands	*1,*10	1.25	1.25	EM	EM
AR-332	Solomon Islands	*1x2	2	2	EM	EM
AR-333	Solomon Islands	*1,*10	1.25	1.25	EM	EM
AR-334	Solomon Islands	*1,*41	1.5	1.5	EM	EM
AR-335	Solomon Islands	*1x2	2	2	EM	EM
AR-336	Solomon Islands	*1x2	2	2	EM	EM
AR-337	Solomon Islands	*1x2	2	2	EM	EM
AR-338	Solomon Islands	*1x2	2	2	EM	EM
AR-339	Solomon Islands	*1,*53	2	2	EM	EM
AR-340	Solomon Islands	*1x2	2	2	EM	EM
AR-341	Solomon Islands	*1,*2	2	2	EM	EM
AR-342	Solomon Islands	*1x2	2	2	EM	EM
AR-343	Solomon Islands	*1,N2		1	Unknown	EM
AR-344	Solomon Islands	*1x2	2	2	EM	EM
AR-345	Solomon Islands	*1,*39	2	2	EM	EM
AR-346	Solomon Islands	*1,*41	1.5	1.5	EM	EM
AR-347	Solomon Islands	*1x2	2	2	EM	EM
AR-348	Solomon Islands	*1,*5	1	1	EM	EM
AR-349	Solomon Islands	*5,*10	0.25	0.25	IM	IM
AR-350	Solomon Islands	*1,*71		1	Unknown	EM
AR-351	Solomon Islands	*1,*10	1.25	1.25	EM	EM
AR-352	Solomon Islands	*1,*41	1.5	1.5	EM	EM
AR-353	Solomon Islands	*1x2	2	2	EM	EM
AR-354	Solomon Islands	*1x3	3	3	UM	UM
AR-355	Solomon Islands	*1,*41	1.5	1.5	EM	EM
AR-356	Solomon Islands	*1,*2	2	2	EM	EM
AR-357	Solomon Islands	*2,*41	1.5	1.5	EM	EM
AR-358	Solomon Islands	*1x2	2	2	EM	EM
AR-359	Solomon Islands	*1x2	2	2	EM	EM
AR-360	Solomon Islands	*1x3	3	3	UM	UM
AR-361	Solomon Islands	*1x2	2	2	EM	EM
AR-362	Solomon Islands	*1x2	2	2	EM	EM
AR-363	Solomon Islands	*1,*5	1	1	EM	EM
AR-365	Solomon Islands	*1x2	2	2	EM	EM
AR-366	Solomon Islands	*1x2	2	2	EM	EM
AR-367	Solomon Islands	*1x2	2	2	EM	EM
AR-368	Solomon Islands	N3,*41		0.5	Unknown	IM
AR-369	Solomon Islands	*1x2	2	2	EM	EM
AR-370	Solomon Islands	*1x2	2	2	EM	EM
AR-371	Solomon Islands	*1x2	2	2	EM	EM
AR-372	Solomon Islands	*1x2	2	2	EM	EM
AR-373	Solomon Islands	*1,*41	1.5	1.5	EM	EM
AR-374	Solomon Islands	*1x2	2	2	EM	EM
AR-375	Solomon Islands	*1x2	2	2	EM	EM
AR-378	Solomon Islands	*1x2	2	2	EM	EM
AR-379	Solomon Islands	*1,*10	1.25	1.25	EM	EM
AR-381	Solomon Islands	*1x4	4	4	UM	UM
AR-382	Solomon Islands	*2,*71		1	Unknown	EM
AR-383	Solomon Islands	*1,*71		1	Unknown	EM
