# Supplementary material for: PacBio long-read amplicon sequencing enables scalable high-resolution population allele typing of the complex CYP2D6 locus
Source: Commun Biol. 2022 Feb 25;5:168. doi: 10.1038/s42003-022-03102-8 (PMC8881578; doi:10.1038/s42003-022-03102-8)
Supplement: Supplementary file 5 — Supplementary Data 7 [file 42003_2022_3102_MOESM5_ESM.xlsx]

## Sheet: Fig 1a - main
sample	raw_copy_num_I2	raw_copy_num_E9	state
AR-001	1.89162	2.0682	2
AR-002	2.57482	2.77849	3
AR-003	1.94851	1.99411	2
AR-004	1.80319	1.76102	2
AR-005	2.16786	2.25988	2
AR-006	2.59116	1.90507	discordant
AR-007	2.22745	2.13965	2
AR-008	2.80003	2.80026	3
AR-009	2.01944	1.953	2
AR-010	2.01343	2.15147	2
AR-011	2.11441	2.01108	2
AR-012	1.91129	2.33775	2
AR-013	1.84431	1.99955	2
AR-014	1.90149	1.99838	2
AR-015	2.01754	1.91219	2
AR-016	2.30556	2.12759	2
AR-017	1.10643	1.05131	1
AR-018	2.05621	2.03449	2
AR-019	1.78932	2.03422	2
AR-020	2.02277	1.93836	2
AR-021	2.06541	1.59042	2
AR-022	2.03711	2.16003	2
AR-023	1.91678	1.6307	2
AR-024	1.93364	2.22931	2
AR-025	2.80427	2.57361	3
AR-026	1.74647	1.89544	2
AR-028	1.8333	1.88962	2
AR-029	1.93369	1.56398	2
AR-030	2.06301	2.91698	discordant
AR-031	1.17067	1.10329	1
AR-032	2.72253	2.52733	3
AR-033	2.03417	2.0792	2
AR-034	3.12654	1.99348	discordant
AR-035	1.77722	1.97203	2
AR-036	1.97436	1.12697	discordant
AR-037	1.85144	1.89657	2
AR-038	1.73084	1.67385	2
AR-039	3.46783	3.42199	4
AR-040	1.89504	2.04155	2
AR-041	1.75655	2.00045	2
AR-042	1.64059	1.83077	2
AR-043	2.26603	2.12533	2
AR-044	1.88269	1.90784	2
AR-045	2.72287	2.55805	3
AR-046	1.75869	1.7824	2
AR-047	1.88484	1.62424	2
AR-048	1.17253	1.30077	1
AR-049	1.79768	1.96377	2
AR-050	2.00615	2.08159	2
AR-052	0.778848	0.890687	1
AR-054	1.85251	2.22624	2
AR-056	1.89741	1.7929	2
AR-058	2.01152	2.08451	2
AR-059	2.2817	1.89334	2
AR-060	2.11318	2.08005	2
AR-061	1.7409	1.6933	2
AR-062	1.78349	1.83017	2
AR-063	1.92033	1.5339	2
AR-064	2.06769	2.01505	2
AR-065	2.02007	1.80752	2
AR-066	1.87348	1.9714	2
AR-067	2.95784	2.07723	discordant
AR-068	2.41372	2.24984	2
AR-069	2.14278	2.05575	2
AR-070	1.01895	1.01372	1
AR-071	2.03152	2.14823	2
AR-072	1.91311	2.02942	2
AR-073	1.72276	1.76351	2
AR-074	1.86434	1.87218	2
AR-075	1.84889	1.88276	2
AR-076	2.19735	1.84324	2
AR-077	1.03619	1.05395	1
AR-078	2.51117	2.25961	discordant
AR-079	1.82545	2.09149	2
AR-080	2.59807	1.92317	discordant
AR-081	2.5682	1.76815	discordant
AR-082	2.02665	2.04908	2
AR-083	2.02671	1.97302	2
AR-084	2.61987	2.10745	discordant
AR-085	2.57986	2.05839	discordant
AR-086	2.64361	2.01957	discordant
AR-087	1.96619	1.69629	2
AR-088	1.46565	1.86458	2
AR-089	2.16307	2.08836	2
AR-090	1.87032	1.98918	2
AR-091	2.82728	2.95195	3
AR-092	1.99818	2.13361	2
AR-093	2.90644	3.21535	3
AR-094	2.18852	2.23579	2
AR-095	2.00598	2.01192	2
AR-096	1.85269	2.14833	2
AR-097	1.91358	1.92142	2
AR-099	2.07886	2.20938	2
AR-100	2.84734	2.06933	discordant
AR-101	1.27998	1.21177	1
AR-102	2.08866	2.27714	2
AR-103	3.15784	2.27643	discordant
AR-104	2.15768	3.28269	discordant
AR-105	2.223	2.30207	2
AR-106	2.00582	2.22351	2
AR-107	2.1984	3.17895	discordant
AR-108	2.07095	1.99422	2
AR-109	1.73531	2.19133	2
AR-110	1.91844	2.09288	2
AR-111	2.04847	2.02752	2
AR-112	1.78313	1.8644	2
AR-113	2.46479	1.80132	discordant
AR-114	1.92709	2.20506	2
AR-115	1.82698	2.06211	2
AR-116	1.88123	1.93299	2
AR-117	1.89404	1.98616	2
AR-118	2.16865	1.99272	2
AR-119	1.99951	2.24078	2
AR-120	1.92645	2.12191	2
AR-121	1.80725	1.86357	2
AR-122	1.07076	1.05421	1
AR-123	3.42565	2.67639	discordant
AR-124	1.91629	2.07544	2
AR-125	1.90188	1.87245	2
AR-126	2.51698	2.76967	3
AR-127	1.72913	1.8411	2
AR-128	2.77226	2.16251	discordant
AR-129	3.57964	1.79032	discordant
AR-130	1.77088	2.04282	2
AR-131	2.05598	2.11708	2
AR-132	2.04201	2.12796	2
AR-133	2.29713	2.05491	2
AR-135	2.73554	2.04892	discordant
AR-136	2.92062	2.26159	discordant
AR-137	1.80202	2.00996	2
AR-138	2.1729	2.24678	2
AR-139	2.10222	2.19472	2
AR-140	1.82846	1.65263	2
AR-141	2.79701	1.88579	discordant
AR-142	2.51301	2.77172	3
AR-143	1.89587	2.065	2
AR-144	1.78312	1.8336	2
AR-145	2.72398	1.84175	discordant
AR-146	1.7776	1.89522	2
AR-147	1.88781	1.99103	2
AR-148	2.69367	1.98276	discordant
AR-149	1.84451	1.92386	2
AR-150	1.68428	1.73215	2
AR-151	1.78941	1.86735	2
AR-152	1.83396	2.87338	discordant
AR-153	2.20233	2.23085	2
AR-154	1.76003	1.56631	2
AR-155	1.71842	1.7321	2
AR-156	1.53633	1.7596	2
AR-157	3.30444	1.74447	discordant
AR-158	1.80177	2.07206	2
AR-159	2.56593	2.89552	3
AR-160	1.76298	1.92817	2
AR-161	1.95131	1.83707	2
AR-162	2.62258	3.63904	discordant
AR-163	1.94899	1.84292	2
AR-164	1.79552	1.93862	2
AR-165	1.91784	1.95161	2
AR-166	1.75583	2.17547	2
AR-167	1.85101	1.85563	2
AR-168	2.20691	1.99497	2
AR-169	1.0541	1.08654	1
AR-170	3.28325	3.68444	4
AR-171	3.17723	2.26948	discordant
AR-172	2.47552	2.14678	discordant
AR-173	1.81235	1.50551	2
AR-174	2.00201	1.78658	2
AR-175	1.87431	1.76282	2
AR-176	2.10435	1.94715	2
AR-177	2.04869	2.03611	2
AR-178	2.03412	1.99446	2
AR-179	2.08335	2.23189	2
AR-180	1.97556	1.99612	2
AR-181	1.82326	1.84543	2
AR-182	2.09934	2.10877	2
AR-183	2.22635	2.05438	2
AR-184	1.98074	1.97356	2
AR-185	2.17906	2.53891	discordant
AR-186	1.97166	1.83676	2
AR-187	2.14097	2.17206	2
AR-188	2.18033	2.0054	2
AR-189	2.28485	2.27818	2
AR-190	1.85177	1.9454	2
AR-191	2.06576	1.95504	2
AR-192	2.9372	3.07854	3
AR-193	2.94394	1.98739	discordant
AR-194	2.72913	1.58343	discordant
AR-195	1.9108	1.763	2
AR-196	1.85733	1.99774	2
AR-197	1.90831	1.92882	2
AR-198	1.83445	1.87166	2
AR-199	2.12995	2.21735	2
AR-200	1.96541	1.94168	2
AR-201	1.90478	1.79901	2
AR-202	1.34557	1.04126	1
AR-203	2.28399	1.74607	2
AR-204	1.94997	1.91778	2
AR-206	2.0126	2.02158	2
AR-207	1.57362	1.83821	2
AR-208	2.96465	2.21446	discordant
AR-209	1.71668	1.94907	2
AR-210	2.12064	2.05446	2
AR-211	2.72177	2.14162	discordant
AR-212	2.02634	2.00084	2
AR-213	1.84016	1.47879	2
AR-214	1.78994	1.82615	2
AR-215	1.975	2.27028	2
AR-216	1.84054	1.58665	2
AR-217	1.88156	1.80767	2
AR-218	2.98128	2.88281	3
AR-219	2.15162	1.96522	2
AR-220	2.05993	1.76807	2
AR-221	1.12719	1.17271	1
AR-222	3.01871	2.13038	discordant
AR-223	2.92488	2.73374	3
AR-224	1.6582	2.16555	2
AR-225	1.80819	1.9691	2
AR-226	1.62773	1.84295	2
AR-227	2.7447	2.12953	discordant
AR-228	3.0338	3.02256	3
AR-229	1.85064	1.37901	discordant
AR-231	1.87828	2.08808	2
AR-232	2.35989	2.05264	2
AR-233	2.0412	2.06171	2
AR-234	1.99897	1.90843	2
AR-235	2.16579	2.8793	discordant
AR-237	1.86953	2.03807	2
AR-238	2.16474	1.95723	2
AR-239	2.11502	2.64184	discordant
AR-240	2.03873	2.02511	2
AR-241	2.02068	2.04598	2
AR-242	2.09544	1.78765	2
AR-243	1.6598	2.01781	2
AR-244	1.48392	1.90266	2
AR-245	1.7957	1.98672	2
AR-246	1.77119	1.92281	2
AR-247	2.05566	1.96935	2
AR-248	2.09965	2.89441	discordant
AR-249	1.80349	2.17351	2
AR-250	2.00049	2.09105	2
AR-251	1.95861	2.01785	2
AR-252	2.17321	2.37898	2
AR-253	2.28045	2.25731	2
AR-254	2.60648	1.86235	discordant
AR-255	1.76455	1.96995	2
AR-256	1.84342	2.40038	2
AR-257	1.94461	2.24318	2
AR-258	2.15075	2.16171	2
AR-259	3.66241	3.5855	4
AR-260	2.10629	2.29428	2
AR-261	1.99364	1.77437	2
AR-262	2.7297	2.11237	discordant
AR-263	3.31238	2.58811	discordant
AR-264	1.47881	1.92827	2
AR-265	3.30828	2.44048	discordant
AR-266	1.68337	1.90195	2
AR-267	1.33083	1.15362	1
AR-268	1.90478	1.83068	2
AR-269	1.64085	2.14624	2
AR-270	1.85356	2.34856	2
AR-271	1.75014	2.22065	2
AR-272	3.31718	3.81358	4
AR-273	2.04797	1.8469	2
AR-274	1.66998	1.98648	2
AR-275	2.14278	1.91285	2
AR-276	2.89676	2.91233	3
AR-277	1.90178	1.79511	2
AR-278	1.16795	1.05049	1
AR-279	2.12747	1.65602	2
AR-280	1.91002	1.90363	2
AR-281	2.02642	2.27119	2
AR-282	2.0033	1.82253	2
AR-283	2.12157	1.78722	2
AR-284	1.71643	2.07331	2
AR-285	2.61388	1.8655	discordant
AR-286	2.05649	2.01079	2
AR-287	1.89687	1.73937	2
AR-288	2.00156	1.99884	2
AR-289	1.88484	2.03854	2
AR-290	1.7936	1.83042	2
AR-291	2.01833	1.73806	2
AR-292	3.06635	1.87576	discordant
AR-293	1.93446	2.09974	2
AR-294	2.67515	2.7027	3
AR-295	1.76027	2.24288	2
AR-296	1.87182	2.31882	2
AR-297	2.03522	2.44491	2
AR-299	2.44626	2.04355	discordant
AR-300	2.35092	2.83227	discordant
AR-301	1.8373	1.8802	2
AR-302	2.12444	2.34267	2
AR-303	1.99612	2.37807	2
AR-304	1.87441	1.71405	2
AR-305	1.81996	1.8075	2
AR-306	1.94837	2.15645	2
AR-307	2.88229	1.91225	discordant
AR-308	1.62983	1.98257	2
AR-309	2.58306	2.01889	discordant
AR-310	2.09662	1.91481	2
AR-311	2.36755	1.85109	2
AR-312	2.09594	2.25368	2
AR-313	1.93046	2.00532	2
AR-314	1.79216	1.95711	2
AR-315	2.63656	2.51361	3
AR-316	3.02245	2.30405	discordant
AR-317	3.2751	1.66706	discordant
AR-318	2.01497	1.81786	2
AR-319	1.65258	1.89034	2
AR-320	2.68507	1.84315	discordant
AR-321	2.64759	2.00964	discordant
AR-322	1.97528	1.8675	2
AR-323	1.89721	1.85485	2
AR-324	0.926345	1.0669	1
AR-325	2.05246	1.90599	2
AR-326	2.09918	2.12282	2
AR-327	3.30176	2.86235	discordant
AR-328	1.77122	1.82168	2
AR-329	1.6736	1.92499	2
AR-330	2.29755	2.21327	2
AR-331	2.86718	1.95978	discordant
AR-332	1.82607	2.42341	2
AR-333	2.61405	1.83359	discordant
AR-334	1.71166	2.52465	discordant
AR-335	1.81962	2.50257	discordant
AR-336	2.18604	2.66151	discordant
AR-337	1.93755	1.97544	2
AR-338	1.98729	2.01015	2
AR-339	1.92514	1.97067	2
AR-340	2.0097	1.92364	2
AR-341	1.71076	2.02569	2
AR-342	2.09174	2.18435	2
AR-343	1.93783	1.86888	2
AR-344	2.13307	2.21509	2
AR-345	1.8597	1.85677	2
AR-346	1.77876	1.85606	2
AR-347	1.83989	1.73835	2
AR-348	1.11129	1.12616	1
AR-349	2.38187	1.44167	discordant
AR-350	1.90246	2.25083	2
AR-351	2.38579	2.32222	2
AR-352	2.28065	2.21369	2
AR-353	2.27825	3.12121	discordant
AR-354	2.77676	2.54418	3
AR-355	2.36434	2.27867	2
AR-356	2.17051	2.20936	2
AR-357	1.78313	1.9841	2
AR-358	2.30147	2.02394	2
AR-359	1.63198	1.81804	2
AR-360	2.45245	2.57109	3
AR-361	1.70565	1.94538	2
AR-362	1.99484	2.13132	2
AR-363	1.01307	1.07132	1
AR-364	1.21212	1.15228	1
AR-365	2.21342	2.99773	discordant
AR-366	1.78204	2.24417	2
AR-367	2.20579	1.91771	2
AR-368	2.05811	1.88188	2
AR-369	1.83499	2.34702	2
AR-370	2.04594	1.83679	2
AR-371	1.93783	2.04232	2
AR-372	1.80445	1.61575	2
AR-373	1.6921	1.74024	2
AR-374	2.05224	1.96396	2
AR-375	1.46192	1.72146	2
AR-377	1.93797	1.98509	2
AR-378	2.30441	2.23608	2
AR-379	3.10304	2.20777	discordant
AR-380	1.99147	1.75636	2
AR-381	3.78349	3.70848	4
AR-382	2.1543	1.78658	2
AR-383	2.23541	2.19393	2

## Sheet: Fig 1a - margins
marker	raw_copy_num	relative_density
Exon 9	0.5	0.00016037
Exon 9	0.51	0.000194932
Exon 9	0.52	0.0002362
Exon 9	0.53	0.000285307
Exon 9	0.54	0.000343541
Exon 9	0.55	0.000412364
Exon 9	0.56	0.000493422
Exon 9	0.57	0.000588562
Exon 9	0.58	0.000699842
Exon 9	0.59	0.000829552
Exon 9	0.6	0.000980218
Exon 9	0.61	0.00115461
Exon 9	0.62	0.00135577
Exon 9	0.63	0.00158698
Exon 9	0.64	0.00185179
Exon 9	0.65	0.002154
Exon 9	0.66	0.00249768
Exon 9	0.67	0.00288711
Exon 9	0.68	0.00332678
Exon 9	0.69	0.00382138
Exon 9	0.7	0.00437575
Exon 9	0.71	0.00499482
Exon 9	0.72	0.00568358
Exon 9	0.73	0.00644703
Exon 9	0.74	0.00729009
Exon 9	0.75	0.00821753
Exon 9	0.76	0.00923389
Exon 9	0.77	0.0103434
Exon 9	0.78	0.0115499
Exon 9	0.79	0.0128566
Exon 9	0.8	0.0142663
Exon 9	0.81	0.0157809
Exon 9	0.82	0.0174015
Exon 9	0.83	0.0191284
Exon 9	0.84	0.0209606
Exon 9	0.85	0.0228963
Exon 9	0.86	0.0249323
Exon 9	0.87	0.0270641
Exon 9	0.88	0.0292861
Exon 9	0.89	0.031591
Exon 9	0.9	0.0339705
Exon 9	0.91	0.0364145
Exon 9	0.92	0.038912
Exon 9	0.93	0.0414502
Exon 9	0.94	0.0440155
Exon 9	0.95	0.046593
Exon 9	0.96	0.0491666
Exon 9	0.97	0.0517196
Exon 9	0.98	0.0542345
Exon 9	0.99	0.0566932
Exon 9	1	0.0590775
Exon 9	1.01	0.0613689
Exon 9	1.02	0.0635493
Exon 9	1.03	0.0656006
Exon 9	1.04	0.0675058
Exon 9	1.05	0.0692484
Exon 9	1.06	0.0708131
Exon 9	1.07	0.0721862
Exon 9	1.08	0.0733551
Exon 9	1.09	0.0743092
Exon 9	1.1	0.0750398
Exon 9	1.11	0.0755401
Exon 9	1.12	0.0758055
Exon 9	1.13	0.0758337
Exon 9	1.14	0.0756246
Exon 9	1.15	0.0751802
Exon 9	1.16	0.0745051
Exon 9	1.17	0.0736058
Exon 9	1.18	0.072491
Exon 9	1.19	0.0711716
Exon 9	1.2	0.0696599
Exon 9	1.21	0.0679704
Exon 9	1.22	0.0661187
Exon 9	1.23	0.064122
Exon 9	1.24	0.0619985
Exon 9	1.25	0.0597673
Exon 9	1.26	0.0574485
Exon 9	1.27	0.0550624
Exon 9	1.28	0.0526298
Exon 9	1.29	0.0501719
Exon 9	1.3	0.0477097
Exon 9	1.31	0.0452645
Exon 9	1.32	0.0428572
Exon 9	1.33	0.0405088
Exon 9	1.34	0.0382402
Exon 9	1.35	0.036072
Exon 9	1.36	0.034025
Exon 9	1.37	0.0321201
Exon 9	1.38	0.0303781
Exon 9	1.39	0.0288205
Exon 9	1.4	0.0274693
Exon 9	1.41	0.0263475
Exon 9	1.42	0.0254787
Exon 9	1.43	0.0248884
Exon 9	1.44	0.0246033
Exon 9	1.45	0.0246521
Exon 9	1.46	0.0250656
Exon 9	1.47	0.0258769
Exon 9	1.48	0.027122
Exon 9	1.49	0.0288391
Exon 9	1.5	0.0310699
Exon 9	1.51	0.0338586
Exon 9	1.52	0.0372527
Exon 9	1.53	0.0413024
Exon 9	1.54	0.0460608
Exon 9	1.55	0.0515836
Exon 9	1.56	0.0579286
Exon 9	1.57	0.0651553
Exon 9	1.58	0.0733244
Exon 9	1.59	0.0824972
Exon 9	1.6	0.0927346
Exon 9	1.61	0.104096
Exon 9	1.62	0.11664
Exon 9	1.63	0.130419
Exon 9	1.64	0.145483
Exon 9	1.65	0.161876
Exon 9	1.66	0.179635
Exon 9	1.67	0.198787
Exon 9	1.68	0.219351
Exon 9	1.69	0.241331
Exon 9	1.7	0.264723
Exon 9	1.71	0.289507
Exon 9	1.72	0.315646
Exon 9	1.73	0.343089
Exon 9	1.74	0.371768
Exon 9	1.75	0.401597
Exon 9	1.76	0.432472
Exon 9	1.77	0.46427
Exon 9	1.78	0.496852
Exon 9	1.79	0.530058
Exon 9	1.8	0.563716
Exon 9	1.81	0.597635
Exon 9	1.82	0.631611
Exon 9	1.83	0.665428
Exon 9	1.84	0.698857
Exon 9	1.85	0.731666
Exon 9	1.86	0.763613
Exon 9	1.87	0.794455
Exon 9	1.88	0.823952
Exon 9	1.89	0.851863
Exon 9	1.9	0.877957
Exon 9	1.91	0.902012
Exon 9	1.92	0.923819
Exon 9	1.93	0.943184
Exon 9	1.94	0.959935
Exon 9	1.95	0.973919
Exon 9	1.96	0.985006
Exon 9	1.97	0.993095
Exon 9	1.98	0.998108
Exon 9	1.99	1
Exon 9	2	0.998752
Exon 9	2.01	0.994377
Exon 9	2.02	0.986915
Exon 9	2.03	0.976437
Exon 9	2.04	0.96304
Exon 9	2.05	0.946847
Exon 9	2.06	0.928007
Exon 9	2.07	0.90669
Exon 9	2.08	0.883085
Exon 9	2.09	0.857398
Exon 9	2.1	0.82985
Exon 9	2.11	0.80067
Exon 9	2.12	0.770096
Exon 9	2.13	0.738372
Exon 9	2.14	0.705739
Exon 9	2.15	0.672441
Exon 9	2.16	0.638713
Exon 9	2.17	0.604785
Exon 9	2.18	0.570878
Exon 9	2.19	0.537198
Exon 9	2.2	0.50394
Exon 9	2.21	0.471283
Exon 9	2.22	0.439391
Exon 9	2.23	0.408408
Exon 9	2.24	0.378462
Exon 9	2.25	0.349663
Exon 9	2.26	0.322104
Exon 9	2.27	0.295858
Exon 9	2.28	0.270984
Exon 9	2.29	0.247522
Exon 9	2.3	0.2255
Exon 9	2.31	0.204929
Exon 9	2.32	0.185809
Exon 9	2.33	0.168127
Exon 9	2.34	0.151862
Exon 9	2.35	0.136982
Exon 9	2.36	0.123449
Exon 9	2.37	0.111218
Exon 9	2.38	0.10024
Exon 9	2.39	0.0904603
Exon 9	2.4	0.0818241
Exon 9	2.41	0.0742732
Exon 9	2.42	0.0677489
Exon 9	2.43	0.0621925
Exon 9	2.44	0.0575456
Exon 9	2.45	0.0537508
Exon 9	2.46	0.0507522
Exon 9	2.47	0.0484954
Exon 9	2.48	0.0469277
Exon 9	2.49	0.0459986
Exon 9	2.5	0.0456594
Exon 9	2.51	0.045863
Exon 9	2.52	0.0465644
Exon 9	2.53	0.04772
Exon 9	2.54	0.0492878
Exon 9	2.55	0.051227
Exon 9	2.56	0.0534977
Exon 9	2.57	0.0560611
Exon 9	2.58	0.0588788
Exon 9	2.59	0.0619131
Exon 9	2.6	0.0651268
Exon 9	2.61	0.0684828
Exon 9	2.62	0.0719444
Exon 9	2.63	0.0754751
Exon 9	2.64	0.0790388
Exon 9	2.65	0.0825995
Exon 9	2.66	0.0861221
Exon 9	2.67	0.0895719
Exon 9	2.68	0.092915
Exon 9	2.69	0.0961188
Exon 9	2.7	0.0991518
Exon 9	2.71	0.101984
Exon 9	2.72	0.104588
Exon 9	2.73	0.106937
Exon 9	2.74	0.109009
Exon 9	2.75	0.110781
Exon 9	2.76	0.112237
Exon 9	2.77	0.113361
Exon 9	2.78	0.114142
Exon 9	2.79	0.114572
Exon 9	2.8	0.114645
Exon 9	2.81	0.114361
Exon 9	2.82	0.113721
Exon 9	2.83	0.112731
Exon 9	2.84	0.1114
Exon 9	2.85	0.10974
Exon 9	2.86	0.107767
Exon 9	2.87	0.105497
Exon 9	2.88	0.102952
Exon 9	2.89	0.100154
Exon 9	2.9	0.0971256
Exon 9	2.91	0.0938941
Exon 9	2.92	0.0904858
Exon 9	2.93	0.0869279
Exon 9	2.94	0.0832485
Exon 9	2.95	0.0794752
Exon 9	2.96	0.0756357
Exon 9	2.97	0.0717566
Exon 9	2.98	0.0678639
Exon 9	2.99	0.0639822
Exon 9	3	0.0601349
Exon 9	3.01	0.0563434
Exon 9	3.02	0.0526276
Exon 9	3.03	0.0490054
Exon 9	3.04	0.0454927
Exon 9	3.05	0.0421032
Exon 9	3.06	0.0388488
Exon 9	3.07	0.0357393
Exon 9	3.08	0.0327824
Exon 9	3.09	0.029984
Exon 9	3.1	0.0273481
Exon 9	3.11	0.0248772
Exon 9	3.12	0.0225721
Exon 9	3.13	0.0204322
Exon 9	3.14	0.0184558
Exon 9	3.15	0.0166399
Exon 9	3.16	0.0149808
Exon 9	3.17	0.0134738
Exon 9	3.18	0.0121138
Exon 9	3.19	0.0108951
Exon 9	3.2	0.00981166
Exon 9	3.21	0.00885728
Exon 9	3.22	0.0080256
Exon 9	3.23	0.00731025
Exon 9	3.24	0.00670492
Exon 9	3.25	0.00620345
Exon 9	3.26	0.00579985
Exon 9	3.27	0.00548833
Exon 9	3.28	0.00526337
Exon 9	3.29	0.0051197
Exon 9	3.3	0.00505231
Exon 9	3.31	0.00505643
Exon 9	3.32	0.00512753
Exon 9	3.33	0.0052613
Exon 9	3.34	0.00545359
Exon 9	3.35	0.00570043
Exon 9	3.36	0.00599792
Exon 9	3.37	0.00634225
Exon 9	3.38	0.00672967
Exon 9	3.39	0.00715638
Exon 9	3.4	0.00761859
Exon 9	3.41	0.00811243
Exon 9	3.42	0.00863393
Exon 9	3.43	0.00917903
Exon 9	3.44	0.00974354
Exon 9	3.45	0.0103231
Exon 9	3.46	0.0109134
Exon 9	3.47	0.0115098
Exon 9	3.48	0.0121075
Exon 9	3.49	0.012702
Exon 9	3.5	0.0132883
Exon 9	3.51	0.0138617
Exon 9	3.52	0.0144174
Exon 9	3.53	0.0149505
Exon 9	3.54	0.0154566
Exon 9	3.55	0.0159311
Exon 9	3.56	0.0163698
Exon 9	3.57	0.0167687
Exon 9	3.58	0.0171241
Exon 9	3.59	0.0174327
Exon 9	3.6	0.0176917
Exon 9	3.61	0.0178985
Exon 9	3.62	0.0180511
Exon 9	3.63	0.0181481
Exon 9	3.64	0.0181886
Exon 9	3.65	0.0181721
Exon 9	3.66	0.0180987
Exon 9	3.67	0.0179691
Exon 9	3.68	0.0177845
Exon 9	3.69	0.0175467
Exon 9	3.7	0.0172577
Exon 9	3.71	0.0169203
Exon 9	3.72	0.0165374
Exon 9	3.73	0.0161125
Exon 9	3.74	0.0156493
Exon 9	3.75	0.0151517
Exon 9	3.76	0.0146239
Exon 9	3.77	0.0140702
Exon 9	3.78	0.013495
Exon 9	3.79	0.0129027
Exon 9	3.8	0.0122977
Exon 9	3.81	0.0116843
Exon 9	3.82	0.0110667
Exon 9	3.83	0.0104488
Exon 9	3.84	0.00983449
Exon 9	3.85	0.00922724
Exon 9	3.86	0.00863033
Exon 9	3.87	0.0080467
Exon 9	3.88	0.00747901
Exon 9	3.89	0.00692956
Exon 9	3.9	0.00640033
Exon 9	3.91	0.00589297
Exon 9	3.92	0.0054088
Exon 9	3.93	0.00494884
Exon 9	3.94	0.00451379
Exon 9	3.95	0.00410407
Exon 9	3.96	0.00371983
Exon 9	3.97	0.00336099
Exon 9	3.98	0.00302723
Exon 9	3.99	0.00271807
Exon 9	4	0.00243282
Exon 9	4.01	0.00217068
Exon 9	4.02	0.0019307
Exon 9	4.03	0.00171187
Exon 9	4.04	0.00151308
Exon 9	4.05	0.00133318
Exon 9	4.06	0.00117098
Exon 9	4.07	0.00102529
Exon 9	4.08	0.000894907
Exon 9	4.09	0.000778655
Exon 9	4.1	0.000675379
Exon 9	4.11	0.000583963
Exon 9	4.12	0.000503337
Exon 9	4.13	0.000432481
Exon 9	4.14	0.000370434
Exon 9	4.15	0.000316293
Exon 9	4.16	0.000269218
Exon 9	4.17	0.000228431
Exon 9	4.18	0.000193214
Exon 9	4.19	0.000162914
Exon 9	4.2	0.000136935
Exon 9	4.21	0.000114738
Exon 9	4.22	9.58367e-05
Exon 9	4.23	7.97983e-05
Exon 9	4.24	6.62354e-05
Exon 9	4.25	5.48053e-05
Exon 9	4.26	4.52053e-05
Exon 9	4.27	3.717e-05
Exon 9	4.28	3.0467e-05
Exon 9	4.29	2.48945e-05
Exon 9	4.3	2.02774e-05
Exon 9	4.31	1.64648e-05
Exon 9	4.32	1.33271e-05
Exon 9	4.33	1.07535e-05
Exon 9	4.34	8.64966e-06
Exon 9	4.35	6.9356e-06
Exon 9	4.36	5.54376e-06
Exon 9	4.37	4.41733e-06
Exon 9	4.38	3.50874e-06
Exon 9	4.39	2.77829e-06
Exon 9	4.4	2.193e-06
Exon 9	4.41	1.72558e-06
Exon 9	4.42	1.35353e-06
Exon 9	4.43	1.05836e-06
Exon 9	4.44	8.24969e-07
Exon 9	4.45	6.41026e-07
Exon 9	4.46	4.96534e-07
Exon 9	4.47	3.83405e-07
Exon 9	4.48	2.95122e-07
Exon 9	4.49	2.26454e-07
Exon 9	4.5	1.73219e-07
Intron 2	0.5	0.000221181
Intron 2	0.51	0.000268188
Intron 2	0.52	0.000324138
Intron 2	0.53	0.000390498
Intron 2	0.54	0.000468928
Intron 2	0.55	0.000561296
Intron 2	0.56	0.000669694
Intron 2	0.57	0.00079645
Intron 2	0.58	0.000944146
Intron 2	0.59	0.00111562
Intron 2	0.6	0.001314
Intron 2	0.61	0.00154266
Intron 2	0.62	0.00180528
Intron 2	0.63	0.0021058
Intron 2	0.64	0.00244843
Intron 2	0.65	0.00283764
Intron 2	0.66	0.00327812
Intron 2	0.67	0.00377477
Intron 2	0.68	0.00433267
Intron 2	0.69	0.00495699
Intron 2	0.7	0.005653
Intron 2	0.71	0.00642596
Intron 2	0.72	0.00728107
Intron 2	0.73	0.0082234
Intron 2	0.74	0.00925775
Intron 2	0.75	0.0103886
Intron 2	0.76	0.0116201
Intron 2	0.77	0.0129556
Intron 2	0.78	0.0143981
Intron 2	0.79	0.0159497
Intron 2	0.8	0.0176115
Intron 2	0.81	0.0193838
Intron 2	0.82	0.0212657
Intron 2	0.83	0.0232552
Intron 2	0.84	0.0253488
Intron 2	0.85	0.0275419
Intron 2	0.86	0.0298283
Intron 2	0.87	0.0322004
Intron 2	0.88	0.0346491
Intron 2	0.89	0.037164
Intron 2	0.9	0.0397329
Intron 2	0.91	0.0423425
Intron 2	0.92	0.0449781
Intron 2	0.93	0.0476238
Intron 2	0.94	0.0502627
Intron 2	0.95	0.0528768
Intron 2	0.96	0.0554477
Intron 2	0.97	0.0579562
Intron 2	0.98	0.0603831
Intron 2	0.99	0.0627088
Intron 2	1	0.0649143
Intron 2	1.01	0.0669809
Intron 2	1.02	0.0688906
Intron 2	1.03	0.0706265
Intron 2	1.04	0.072173
Intron 2	1.05	0.0735157
Intron 2	1.06	0.0746422
Intron 2	1.07	0.075542
Intron 2	1.08	0.0762065
Intron 2	1.09	0.0766294
Intron 2	1.1	0.0768068
Intron 2	1.11	0.0767371
Intron 2	1.12	0.0764211
Intron 2	1.13	0.075862
Intron 2	1.14	0.0750656
Intron 2	1.15	0.0740397
Intron 2	1.16	0.0727944
Intron 2	1.17	0.0713421
Intron 2	1.18	0.0696967
Intron 2	1.19	0.0678741
Intron 2	1.2	0.0658916
Intron 2	1.21	0.0637678
Intron 2	1.22	0.0615223
Intron 2	1.23	0.0591757
Intron 2	1.24	0.0567491
Intron 2	1.25	0.0542643
Intron 2	1.26	0.0517432
Intron 2	1.27	0.0492077
Intron 2	1.28	0.04668
Intron 2	1.29	0.0441819
Intron 2	1.3	0.0417353
Intron 2	1.31	0.0393617
Intron 2	1.32	0.0370826
Intron 2	1.33	0.0349191
Intron 2	1.34	0.0328927
Intron 2	1.35	0.0310247
Intron 2	1.36	0.0293367
Intron 2	1.37	0.027851
Intron 2	1.38	0.0265904
Intron 2	1.39	0.0255788
Intron 2	1.4	0.0248414
Intron 2	1.41	0.0244048
Intron 2	1.42	0.0242975
Intron 2	1.43	0.0245501
Intron 2	1.44	0.0251958
Intron 2	1.45	0.0262701
Intron 2	1.46	0.0278116
Intron 2	1.47	0.0298618
Intron 2	1.48	0.0324655
Intron 2	1.49	0.0356705
Intron 2	1.5	0.0395278
Intron 2	1.51	0.0440915
Intron 2	1.52	0.0494185
Intron 2	1.53	0.0555681
Intron 2	1.54	0.0626016
Intron 2	1.55	0.070582
Intron 2	1.56	0.0795728
Intron 2	1.57	0.0896377
Intron 2	1.58	0.100839
Intron 2	1.59	0.113238
Intron 2	1.6	0.126891
Intron 2	1.61	0.141852
Intron 2	1.62	0.158167
Intron 2	1.63	0.175877
Intron 2	1.64	0.195012
Intron 2	1.65	0.215593
Intron 2	1.66	0.237629
Intron 2	1.67	0.261117
Intron 2	1.68	0.286037
Intron 2	1.69	0.312355
Intron 2	1.7	0.340019
Intron 2	1.71	0.368961
Intron 2	1.72	0.399093
Intron 2	1.73	0.430308
Intron 2	1.74	0.462481
Intron 2	1.75	0.495466
Intron 2	1.76	0.529101
Intron 2	1.77	0.563204
Intron 2	1.78	0.597578
Intron 2	1.79	0.632011
Intron 2	1.8	0.666278
Intron 2	1.81	0.700141
Intron 2	1.82	0.733356
Intron 2	1.83	0.765674
Intron 2	1.84	0.796841
Intron 2	1.85	0.826606
Intron 2	1.86	0.854721
Intron 2	1.87	0.880944
Intron 2	1.88	0.905047
Intron 2	1.89	0.926814
Intron 2	1.9	0.946046
Intron 2	1.91	0.962566
Intron 2	1.92	0.976219
Intron 2	1.93	0.986876
Intron 2	1.94	0.994435
Intron 2	1.95	0.998824
Intron 2	1.96	1
Intron 2	1.97	0.997952
Intron 2	1.98	0.9927
Intron 2	1.99	0.984295
Intron 2	2	0.972818
Intron 2	2.01	0.958378
Intron 2	2.02	0.941112
Intron 2	2.03	0.921183
Intron 2	2.04	0.898773
Intron 2	2.05	0.874088
Intron 2	2.06	0.847346
Intron 2	2.07	0.818783
Intron 2	2.08	0.788642
Intron 2	2.09	0.757173
Intron 2	2.1	0.72463
Intron 2	2.11	0.691266
Intron 2	2.12	0.657333
Intron 2	2.13	0.623075
Intron 2	2.14	0.588728
Intron 2	2.15	0.554517
Intron 2	2.16	0.520652
Intron 2	2.17	0.487331
Intron 2	2.18	0.454733
Intron 2	2.19	0.42302
Intron 2	2.2	0.392338
Intron 2	2.21	0.362811
Intron 2	2.22	0.334547
Intron 2	2.23	0.307634
Intron 2	2.24	0.282144
Intron 2	2.25	0.25813
Intron 2	2.26	0.23563
Intron 2	2.27	0.214667
Intron 2	2.28	0.195251
Intron 2	2.29	0.177377
Intron 2	2.3	0.161033
Intron 2	2.31	0.146194
Intron 2	2.32	0.132828
Intron 2	2.33	0.120897
Intron 2	2.34	0.110357
Intron 2	2.35	0.101159
Intron 2	2.36	0.0932516
Intron 2	2.37	0.0865801
Intron 2	2.38	0.0810893
Intron 2	2.39	0.0767225
Intron 2	2.4	0.0734232
Intron 2	2.41	0.0711348
Intron 2	2.42	0.0698011
Intron 2	2.43	0.0693668
Intron 2	2.44	0.0697771
Intron 2	2.45	0.0709778
Intron 2	2.46	0.0729156
Intron 2	2.47	0.0755374
Intron 2	2.48	0.0787905
Intron 2	2.49	0.082622
Intron 2	2.5	0.086979
Intron 2	2.51	0.0918081
Intron 2	2.52	0.0970553
Intron 2	2.53	0.102666
Intron 2	2.54	0.108584
Intron 2	2.55	0.114752
Intron 2	2.56	0.121114
Intron 2	2.57	0.12761
Intron 2	2.58	0.134181
Intron 2	2.59	0.140767
Intron 2	2.6	0.147308
Intron 2	2.61	0.153743
Intron 2	2.62	0.160013
Intron 2	2.63	0.16606
Intron 2	2.64	0.171826
Intron 2	2.65	0.177256
Intron 2	2.66	0.182298
Intron 2	2.67	0.186904
Intron 2	2.68	0.191027
Intron 2	2.69	0.194626
Intron 2	2.7	0.197667
Intron 2	2.71	0.200117
Intron 2	2.72	0.201953
Intron 2	2.73	0.203154
Intron 2	2.74	0.203709
Intron 2	2.75	0.203612
Intron 2	2.76	0.202861
Intron 2	2.77	0.201466
Intron 2	2.78	0.199437
Intron 2	2.79	0.196795
Intron 2	2.8	0.193566
Intron 2	2.81	0.189778
Intron 2	2.82	0.185467
Intron 2	2.83	0.180674
Intron 2	2.84	0.175442
Intron 2	2.85	0.169817
Intron 2	2.86	0.163849
Intron 2	2.87	0.157587
Intron 2	2.88	0.151085
Intron 2	2.89	0.144394
Intron 2	2.9	0.137567
Intron 2	2.91	0.130655
Intron 2	2.92	0.123708
Intron 2	2.93	0.116773
Intron 2	2.94	0.109896
Intron 2	2.95	0.103121
Intron 2	2.96	0.0964852
Intron 2	2.97	0.0900265
Intron 2	2.98	0.0837772
Intron 2	2.99	0.0777663
Intron 2	3	0.0720191
Intron 2	3.01	0.0665574
Intron 2	3.02	0.061399
Intron 2	3.03	0.0565586
Intron 2	3.04	0.0520472
Intron 2	3.05	0.0478729
Intron 2	3.06	0.0440406
Intron 2	3.07	0.0405527
Intron 2	3.08	0.037409
Intron 2	3.09	0.0346072
Intron 2	3.1	0.0321429
Intron 2	3.11	0.03001
Intron 2	3.12	0.028201
Intron 2	3.13	0.0267068
Intron 2	3.14	0.0255175
Intron 2	3.15	0.024622
Intron 2	3.16	0.0240085
Intron 2	3.17	0.0236643
Intron 2	3.18	0.0235764
Intron 2	3.19	0.023731
Intron 2	3.2	0.0241138
Intron 2	3.21	0.0247101
Intron 2	3.22	0.0255047
Intron 2	3.23	0.0264822
Intron 2	3.24	0.0276264
Intron 2	3.25	0.0289209
Intron 2	3.26	0.0303488
Intron 2	3.27	0.031893
Intron 2	3.28	0.0335357
Intron 2	3.29	0.0352589
Intron 2	3.3	0.0370444
Intron 2	3.31	0.0388735
Intron 2	3.32	0.0407276
Intron 2	3.33	0.0425879
Intron 2	3.34	0.0444355
Intron 2	3.35	0.0462519
Intron 2	3.36	0.0480187
Intron 2	3.37	0.0497181
Intron 2	3.38	0.0513328
Intron 2	3.39	0.0528463
Intron 2	3.4	0.054243
Intron 2	3.41	0.0555084
Intron 2	3.42	0.0566294
Intron 2	3.43	0.0575942
Intron 2	3.44	0.0583924
Intron 2	3.45	0.0590157
Intron 2	3.46	0.059457
Intron 2	3.47	0.0597116
Intron 2	3.48	0.0597764
Intron 2	3.49	0.0596502
Intron 2	3.5	0.0593339
Intron 2	3.51	0.0588303
Intron 2	3.52	0.0581438
Intron 2	3.53	0.0572809
Intron 2	3.54	0.0562495
Intron 2	3.55	0.055059
Intron 2	3.56	0.0537204
Intron 2	3.57	0.0522457
Intron 2	3.58	0.050648
Intron 2	3.59	0.048941
Intron 2	3.6	0.0471393
Intron 2	3.61	0.0452577
Intron 2	3.62	0.0433112
Intron 2	3.63	0.041315
Intron 2	3.64	0.0392838
Intron 2	3.65	0.0372321
Intron 2	3.66	0.0351739
Intron 2	3.67	0.0331224
Intron 2	3.68	0.0310901
Intron 2	3.69	0.0290885
Intron 2	3.7	0.027128
Intron 2	3.71	0.0252181
Intron 2	3.72	0.0233672
Intron 2	3.73	0.0215824
Intron 2	3.74	0.0198696
Intron 2	3.75	0.0182339
Intron 2	3.76	0.0166788
Intron 2	3.77	0.0152073
Intron 2	3.78	0.0138209
Intron 2	3.79	0.0125204
Intron 2	3.8	0.0113057
Intron 2	3.81	0.010176
Intron 2	3.82	0.00912967
Intron 2	3.83	0.00816453
Intron 2	3.84	0.00727789
Intron 2	3.85	0.00646663
Intron 2	3.86	0.00572728
Intron 2	3.87	0.00505613
Intron 2	3.88	0.00444924
Intron 2	3.89	0.00390258
Intron 2	3.9	0.00341205
Intron 2	3.91	0.00297357
Intron 2	3.92	0.00258309
Intron 2	3.93	0.00223665
Intron 2	3.94	0.00193044
Intron 2	3.95	0.00166078
Intron 2	3.96	0.00142419
Intron 2	3.97	0.00121736
Intron 2	3.98	0.00103722
Intron 2	3.99	0.000880887
Intron 2	4	0.000745707
Intron 2	4.01	0.000629237
Intron 2	4.02	0.000529247
Intron 2	4.03	0.000443712
Intron 2	4.04	0.000370803
Intron 2	4.05	0.000308875
Intron 2	4.06	0.00025646
Intron 2	4.07	0.000212254
Intron 2	4.08	0.000175102
Intron 2	4.09	0.000143987
Intron 2	4.1	0.00011802
Intron 2	4.11	9.64239e-05
Intron 2	4.12	7.85259e-05
Intron 2	4.13	6.3744e-05
Intron 2	4.14	5.15779e-05
Intron 2	4.15	4.15994e-05
Intron 2	4.16	3.34432e-05
Intron 2	4.17	2.67996e-05
Intron 2	4.18	2.14065e-05
Intron 2	4.19	1.70437e-05
Intron 2	4.2	1.35263e-05
Intron 2	4.21	1.07002e-05
Intron 2	4.22	8.43728e-06
Intron 2	4.23	6.6315e-06
Intron 2	4.24	5.19542e-06
Intron 2	4.25	4.0572e-06
Intron 2	4.26	3.15814e-06
Intron 2	4.27	2.45039e-06
Intron 2	4.28	1.89512e-06
Intron 2	4.29	1.46095e-06
Intron 2	4.3	1.12263e-06
Intron 2	4.31	8.59867e-07
Intron 2	4.32	6.56488e-07
Intron 2	4.33	4.99597e-07
Intron 2	4.34	3.78976e-07
Intron 2	4.35	2.86551e-07
Intron 2	4.36	2.15968e-07
Intron 2	4.37	1.62247e-07
Intron 2	4.38	1.21496e-07
Intron 2	4.39	9.06871e-08
Intron 2	4.4	6.74726e-08
Intron 2	4.41	5.00389e-08
Intron 2	4.42	3.69901e-08
Intron 2	4.43	2.7256e-08
Intron 2	4.44	2.00188e-08
Intron 2	4.45	1.46559e-08
Intron 2	4.46	1.06951e-08
Intron 2	4.47	7.77954e-09
Intron 2	4.48	5.64056e-09
Intron 2	4.49	4.07652e-09
Intron 2	4.5	2.93667e-09

## Sheet: Fig 1b
sample	marker	raw_copy_num	copy_num
NA07439	Exon 9	2.87598	3
NA07439	Exon 9	2.57094	3
NA07439	Exon 9	2.83189	3
NA07439	Exon 9	2.7737	3
NA07439	Exon 9	2.78562	3
NA07439	Exon 9	2.64335	3
NA07439	Exon 9	3.02582	3
NA10005	Exon 9	2.01468	2
NA10005	Exon 9	2.0383	2
NA10005	Exon 9	2.05675	2
NA10005	Exon 9	2.03903	2
NA10005	Exon 9	2.02718	2
NA10005	Exon 9	2.02984	2
NA12244	Exon 9	2.10639	2
NA12244	Exon 9	1.95352	2
NA12244	Exon 9	2.06716	2
NA12244	Exon 9	1.87761	2
NA12244	Exon 9	1.94149	2
NA12244	Exon 9	2.14722	2
NA12244	Exon 9	2.08808	2
NA17052	Exon 9	2.06096	2
NA17052	Exon 9	1.99601	2
NA17052	Exon 9	1.96859	2
NA17052	Exon 9	2.02832	2
NA17052	Exon 9	1.93505	2
NA17052	Exon 9	2.03897	2
NA17052	Exon 9	2.00996	2
NA17058	Exon 9	2.08587	2
NA17058	Exon 9	2.08311	2
NA17058	Exon 9	1.8239	2
NA17058	Exon 9	1.91518	2
NA17058	Exon 9	2.05232	2
NA17058	Exon 9	1.94822	2
NA17058	Exon 9	2.0794	2
NA17203	Exon 9	1.83341	2
NA17203	Exon 9	1.64969	2
NA17203	Exon 9	2.23604	2
NA17203	Exon 9	1.8796	2
NA17203	Exon 9	1.97801	2
NA17203	Exon 9	1.90402	2
NA17203	Exon 9	1.93744	2
NA17246	Exon 9	1.96143	2
NA17246	Exon 9	2.05051	2
NA17246	Exon 9	1.87688	2
NA17246	Exon 9	2.21387	2
NA17246	Exon 9	2.07548	2
NA17246	Exon 9	1.98229	2
NA17246	Exon 9	2.03728	2
NA17252	Exon 9	1.032	1
NA17252	Exon 9	1.07976	1
NA17252	Exon 9	1.21172	1
NA17252	Exon 9	1.07344	1
NA17252	Exon 9	1.09225	1
NA17252	Exon 9	1.13984	1
NA17252	Exon 9	1.22696	1
NA17280	Exon 9	1.99167	2
NA17280	Exon 9	1.97312	2
NA17280	Exon 9	1.8333	2
NA17280	Exon 9	1.87406	2
NA17280	Exon 9	2.1312	2
NA17280	Exon 9	1.76809	2
NA17280	Exon 9	1.9791	2
NA17300	Exon 9	2.09287	2
NA17300	Exon 9	2.13927	2
NA17300	Exon 9	2.10989	2
NA17300	Exon 9	2.00642	2
NA17300	Exon 9	2.01712	2
NA17300	Exon 9	1.76815	2
NA07439	Intron 2	2.74309	3
NA07439	Intron 2	2.72474	3
NA07439	Intron 2	2.56728	3
NA07439	Intron 2	2.54992	3
NA07439	Intron 2	2.7407	3
NA07439	Intron 2	2.55416	3
NA07439	Intron 2	2.57156	3
NA10005	Intron 2	2.11921	2
NA10005	Intron 2	1.91115	2
NA10005	Intron 2	1.9916	2
NA10005	Intron 2	2.02652	2
NA10005	Intron 2	2.12172	2
NA10005	Intron 2	2.1205	2
NA10005	Intron 2	2.14665	2
NA12244	Intron 2	1.98843	2
NA12244	Intron 2	2.01697	2
NA12244	Intron 2	2.11089	2
NA12244	Intron 2	1.96964	2
NA17052	Intron 2	1.99393	2
NA17052	Intron 2	1.89135	2
NA17052	Intron 2	1.92352	2
NA17052	Intron 2	1.88142	2
NA17052	Intron 2	1.99408	2
NA17052	Intron 2	1.97355	2
NA17052	Intron 2	1.91775	2
NA17058	Intron 2	3.55371	4
NA17058	Intron 2	3.61603	4
NA17058	Intron 2	3.44797	4
NA17058	Intron 2	2.52948	3
NA17058	Intron 2	3.63425	4
NA17058	Intron 2	3.46453	4
NA17058	Intron 2	3.88062	4
NA17203	Intron 2	2.05192	2
NA17203	Intron 2	1.86989	2
NA17203	Intron 2	1.8524	2
NA17203	Intron 2	1.93871	2
NA17203	Intron 2	1.98516	2
NA17203	Intron 2	1.89172	2
NA17203	Intron 2	1.97987	2
NA17246	Intron 2	1.65844	2
NA17246	Intron 2	2.08736	2
NA17246	Intron 2	2.0013	2
NA17246	Intron 2	2.02516	2
NA17246	Intron 2	1.96502	2
NA17246	Intron 2	1.98178	2
NA17252	Intron 2	1.02105	1
NA17252	Intron 2	1.05295	1
NA17252	Intron 2	1.04226	1
NA17252	Intron 2	1.15619	1
NA17252	Intron 2	1.13705	1
NA17252	Intron 2	0.989297	1
NA17252	Intron 2	1.12874	1
NA17280	Intron 2	1.87828	2
NA17280	Intron 2	1.97663	2
NA17280	Intron 2	1.95656	2
NA17280	Intron 2	1.92435	2
NA17280	Intron 2	1.92498	2
NA17280	Intron 2	1.9952	2
NA17280	Intron 2	2.0412	2
NA17300	Intron 2	2.07208	2
NA17300	Intron 2	2.08703	2
NA17300	Intron 2	2.14269	2
NA17300	Intron 2	1.92477	2
NA17300	Intron 2	2.13254	2
NA17300	Intron 2	1.89694	2
NA17300	Intron 2	2.10789	2

## Sheet: Fig 2
sample_id	type	breakpoint	site
AR-067	CYP2D6-D7	1620	exon-8
AR-067	CYP2D6-D7	2276	exon-8
AR-067	CYP2D6-D7	2432	exon-8
AR-067	CYP2D6-D7	2751	exon-8
AR-067	CYP2D6-D7	2386	exon-8
AR-067	CYP2D6-D7	2836	exon-8
AR-067	CYP2D6-D7	3954	exon-8
AR-067	CYP2D6-D7	4870	exon-8
AR-067	CYP2D6-D7	3954	exon-8
AR-067	CYP2D6-D7	3954	exon-8
AR-067	CYP2D6-D7	3954	exon-8
AR-067	CYP2D6-D7	2584	exon-8
AR-067	CYP2D6-D7	3290	exon-8
AR-067	CYP2D6-D7	3954	exon-8
AR-067	CYP2D6-D7	3954	exon-8
AR-067	CYP2D6-D7	3954	exon-8
AR-067	CYP2D6-D7	2500	exon-8
AR-067	CYP2D6-D7	4658	exon-8
AR-067	CYP2D6-D7	762	exon-8
AR-067	CYP2D6-D7	2584	exon-8
AR-067	CYP2D6-D7	2066	exon-8
AR-067	CYP2D6-D7	3954	exon-8
AR-067	CYP2D6-D7	2638	exon-8
AR-067	CYP2D6-D7	4104	exon-8
AR-067	CYP2D6-D7	4527	exon-8
AR-067	CYP2D6-D7	3954	exon-8
AR-067	CYP2D6-D7	4236	exon-8
AR-067	CYP2D6-D7	3682	exon-8
AR-067	CYP2D6-D7	4658	exon-8
AR-067	CYP2D6-D7	1560	exon-8
AR-067	CYP2D6-D7	3954	exon-8
AR-067	CYP2D6-D7	3954	exon-8
AR-067	CYP2D6-D7	3954	exon-8
AR-067	CYP2D6-D7	3954	exon-8
AR-067	CYP2D6-D7	4658	exon-8
AR-067	CYP2D6-D7	2638	exon-8
AR-067	CYP2D6-D7	3954	exon-8
AR-067	CYP2D6-D7	4527	exon-8
AR-067	CYP2D6-D7	3954	exon-8
AR-067	CYP2D6-D7	4104	exon-8
AR-067	CYP2D6-D7	4658	exon-8
AR-067	CYP2D6-D7	4527	exon-8
AR-067	CYP2D6-D7	3954	exon-8
AR-067	CYP2D6-D7	3954	exon-8
AR-067	CYP2D6-D7	2276	exon-8
AR-067	CYP2D6-D7	3954	exon-8
AR-067	CYP2D6-D7	4176	exon-8
AR-067	CYP2D6-D7	4608	exon-8
AR-067	CYP2D6-D7	774	exon-8
AR-067	CYP2D6-D7	3819	exon-8
AR-067	CYP2D6-D7	762	exon-8
AR-067	CYP2D6-D7	4854	exon-8
AR-067	CYP2D6-D7	1600	exon-8
AR-067	CYP2D6-D7	774	exon-8
AR-067	CYP2D6-D7	3954	exon-8
AR-067	CYP2D6-D7	4658	exon-8
AR-067	CYP2D6-D7	2386	exon-8
AR-067	CYP2D6-D7	242	exon-8
AR-067	CYP2D6-D7	3954	exon-8
AR-067	CYP2D6-D7	2364	exon-8
AR-067	CYP2D6-D7	3916	exon-8
AR-067	CYP2D6-D7	3954	exon-8
AR-067	CYP2D6-D7	364	exon-8
AR-067	CYP2D6-D7	3954	exon-8
AR-067	CYP2D6-D7	3954	exon-8
AR-067	CYP2D6-D7	3682	exon-8
AR-067	CYP2D6-D7	3682	exon-8
AR-067	CYP2D6-D7	1493	exon-8
AR-067	CYP2D6-D7	3970	exon-8
AR-067	CYP2D6-D7	4866	exon-8
AR-067	CYP2D6-D7	1914	exon-8
AR-067	CYP2D6-D7	2487	exon-8
AR-067	CYP2D6-D7	2836	exon-8
AR-067	CYP2D6-D7	3630	exon-8
AR-067	CYP2D6-D7	1798	exon-8
AR-067	CYP2D6-D7	3954	exon-8
AR-067	CYP2D6-D7	3954	exon-8
AR-067	CYP2D6-D7	3954	exon-8
AR-067	CYP2D6-D7	3630	exon-8
AR-067	CYP2D6-D7	3428	exon-8
AR-067	CYP2D6-D7	4260	exon-8
AR-067	CYP2D6-D7	3954	exon-8
AR-067	CYP2D6-D7	2599	exon-8
AR-067	CYP2D6-D7	3954	exon-8
AR-067	CYP2D6-D7	3021	exon-8
AR-067	CYP2D6-D7	3954	exon-8
AR-067	CYP2D6-D7	3954	exon-8
AR-067	CYP2D6-D7	3634	exon-8
AR-067	CYP2D6-D7	4104	exon-8
AR-067	CYP2D6-D7	3954	exon-8
AR-067	CYP2D6-D7	3954	exon-8
AR-067	CYP2D6-D7	3954	exon-8
AR-067	CYP2D6-D7	3954	exon-8
AR-067	CYP2D6-D7	114	exon-8
AR-067	CYP2D6-D7	2836	exon-8
AR-067	CYP2D6-D7	762	exon-8
AR-067	CYP2D6-D7	2419	exon-8
AR-067	CYP2D6-D7	4658	exon-8
AR-067	CYP2D6-D7	4265	exon-8
AR-067	CYP2D6-D7	4866	exon-8
AR-067	CYP2D6-D7	4866	exon-8
AR-067	CYP2D6-D7	1538	exon-8
AR-067	CYP2D6-D7	3954	exon-8
AR-067	CYP2D6-D7	2836	exon-8
AR-067	CYP2D6-D7	4913	exon-8
AR-067	CYP2D6-D7	2378	exon-8
AR-067	CYP2D6-D7	3682	exon-8
AR-067	CYP2D6-D7	4866	exon-8
AR-067	CYP2D6-D7	3682	exon-8
AR-067	CYP2D6-D7	130	exon-8
AR-067	CYP2D6-D7	774	exon-8
AR-067	CYP2D6-D7	3954	exon-8
AR-067	CYP2D6-D7	1595	exon-8
AR-067	CYP2D6-D7	3680	exon-8
AR-067	CYP2D6-D7	4658	exon-8
AR-067	CYP2D6-D7	3954	exon-8
AR-067	CYP2D6-D7	3954	exon-8
AR-067	CYP2D6-D7	36	exon-8
AR-067	CYP2D6-D7	3954	exon-8
AR-067	CYP2D6-D7	3954	exon-8
AR-067	CYP2D6-D7	3954	exon-8
AR-067	CYP2D6-D7	3954	exon-8
AR-067	CYP2D6-D7	3954	exon-8
AR-067	CYP2D6-D7	2355	exon-8
AR-067	CYP2D6-D7	4866	exon-8
AR-067	CYP2D6-D7	4104	exon-8
AR-067	CYP2D6-D7	4658	exon-8
AR-067	CYP2D6-D7	762	exon-8
AR-067	CYP2D6-D7	3682	exon-8
AR-067	CYP2D6-D7	1696	exon-8
AR-067	CYP2D6-D7	4265	exon-8
AR-067	CYP2D6-D7	3954	exon-8
AR-067	CYP2D6-D7	3634	exon-8
AR-067	CYP2D6-D7	1621	exon-8
AR-067	CYP2D6-D7	3954	exon-8
AR-067	CYP2D6-D7	4527	exon-8
AR-067	CYP2D6-D7	3954	exon-8
AR-067	CYP2D6-D7	3954	exon-8
AR-067	CYP2D6-D7	3954	exon-8
AR-067	CYP2D6-D7	4608	exon-8
AR-067	CYP2D6-D7	3954	exon-8
AR-067	CYP2D6-D7	4538	exon-8
AR-067	CYP2D6-D7	4066	exon-8
AR-067	CYP2D6-D7	3440	exon-8
AR-067	CYP2D6-D7	3954	exon-8
AR-067	CYP2D6-D7	3954	exon-8
AR-067	CYP2D6-D7	3954	exon-8
AR-067	CYP2D6-D7	4265	exon-8
AR-067	CYP2D6-D7	3954	exon-8
AR-067	CYP2D6-D7	3954	exon-8
AR-067	CYP2D6-D7	3954	exon-8
AR-067	CYP2D6-D7	437	exon-8
AR-067	CYP2D6-D7	3954	exon-8
AR-067	CYP2D6-D7	3954	exon-8
AR-067	CYP2D6-D7	4248	exon-8
AR-067	CYP2D6-D7	3954	exon-8
AR-067	CYP2D6-D7	4845	exon-8
AR-067	CYP2D6-D7	4527	exon-8
AR-067	CYP2D6-D7	3954	exon-8
AR-067	CYP2D6-D7	4256	exon-8
AR-067	CYP2D6-D7	1218	exon-8
AR-067	CYP2D6-D7	3954	exon-8
AR-067	CYP2D6-D7	2706	exon-8
AR-067	CYP2D6-D7	2625	exon-8
AR-067	CYP2D6-D7	4894	exon-8
AR-067	CYP2D6-D7	4894	exon-8
AR-067	CYP2D6-D7	3954	exon-8
AR-067	CYP2D6-D7	4257	exon-8
AR-067	CYP2D6-D7	-138	exon-8
AR-067	CYP2D6-D7	3954	exon-8
AR-067	CYP2D6-D7	2381	exon-8
AR-067	CYP2D6-D7	3682	exon-8
AR-067	CYP2D6-D7	4658	exon-8
AR-067	CYP2D6-D7	3682	exon-8
AR-067	CYP2D6-D7	3810	exon-8
AR-067	CYP2D6-D7	1502	exon-8
AR-067	CYP2D6-D7	4292	exon-8
AR-067	CYP2D6-D7	762	exon-8
AR-067	CYP2D6-D7	3954	exon-8
AR-067	CYP2D6-D7	762	exon-8
AR-067	CYP2D6-D7	4845	exon-8
AR-067	CYP2D6-D7	3954	exon-8
AR-067	CYP2D6-D7	3954	exon-8
AR-067	CYP2D6-D7	3954	exon-8
AR-067	CYP2D6-D7	2381	exon-8
AR-067	CYP2D6-D7	3475	exon-8
AR-067	CYP2D6-D7	2734	exon-8
AR-067	CYP2D6-D7	3954	exon-8
AR-067	CYP2D6-D7	3954	exon-8
AR-067	CYP2D6-D7	3954	exon-8
AR-067	CYP2D6-D7	3954	exon-8
AR-067	CYP2D6-D7	3954	exon-8
AR-067	CYP2D6-D7	4242	exon-8
AR-067	CYP2D6-D7	3954	exon-8
AR-067	CYP2D6-D7	2225	exon-8
AR-067	CYP2D6-D7	1231	exon-8
AR-067	CYP2D6-D7	3954	exon-8
AR-067	CYP2D6-D7	4608	exon-8
AR-067	CYP2D6-D7	762	exon-8
AR-067	CYP2D6-D7	1119	exon-8
AR-114	CYP2D6-D7	762	exon-8
AR-114	CYP2D6-D7	4854	exon-8
AR-114	CYP2D6-D7	4658	exon-8
AR-114	CYP2D6-D7	2691	exon-8
AR-114	CYP2D6-D7	3954	exon-8
AR-114	CYP2D6-D7	3954	exon-8
AR-114	CYP2D6-D7	4260	exon-8
AR-114	CYP2D6-D7	4658	exon-8
AR-114	CYP2D6-D7	1594	exon-8
AR-114	CYP2D6-D7	4658	exon-8
AR-114	CYP2D6-D7	3954	exon-8
AR-114	CYP2D6-D7	3930	exon-8
AR-114	CYP2D6-D7	3066	exon-8
AR-114	CYP2D6-D7	3954	exon-8
AR-114	CYP2D6-D7	3956	exon-8
AR-114	CYP2D6-D7	762	exon-8
AR-114	CYP2D6-D7	3364	exon-8
AR-114	CYP2D6-D7	4923	exon-8
AR-114	CYP2D6-D7	4242	exon-8
AR-114	CYP2D6-D7	3490	exon-8
AR-114	CYP2D6-D7	3954	exon-8
AR-114	CYP2D6-D7	1618	exon-8
AR-114	CYP2D6-D7	3954	exon-8
AR-114	CYP2D6-D7	3954	exon-8
AR-114	CYP2D6-D7	4260	exon-8
AR-114	CYP2D6-D7	4658	exon-8
AR-114	CYP2D6-D7	3954	exon-8
AR-114	CYP2D6-D7	3440	exon-8
AR-114	CYP2D6-D7	4608	exon-8
AR-114	CYP2D6-D7	4527	exon-8
AR-114	CYP2D6-D7	3954	exon-8
AR-320	CYP2D6-D7	762	exon-8
AR-320	CYP2D6-D7	1798	exon-8
AR-320	CYP2D6-D7	2049	exon-8
AR-320	CYP2D6-D7	2225	exon-8
AR-320	CYP2D6-D7	4292	exon-8
AR-320	CYP2D6-D7	3954	exon-8
AR-320	CYP2D6-D7	4658	exon-8
AR-320	CYP2D6-D7	3954	exon-8
AR-320	CYP2D6-D7	1549	exon-8
AR-320	CYP2D6-D7	1616	exon-8
AR-320	CYP2D6-D7	3954	exon-8
AR-320	CYP2D6-D7	2364	exon-8
AR-320	CYP2D6-D7	3954	exon-8
AR-320	CYP2D6-D7	4265	exon-8
AR-320	CYP2D6-D7	3986	exon-8
AR-320	CYP2D6-D7	3954	exon-8
AR-320	CYP2D6-D7	3920	exon-8
AR-320	CYP2D6-D7	4658	exon-8
AR-320	CYP2D6-D7	762	exon-8
AR-320	CYP2D6-D7	762	exon-8
AR-320	CYP2D6-D7	4854	exon-8
AR-320	CYP2D6-D7	3954	exon-8
AR-320	CYP2D6-D7	782	exon-8
AR-320	CYP2D6-D7	3969	exon-8
AR-320	CYP2D6-D7	3954	exon-8
AR-320	CYP2D6-D7	3954	exon-8
AR-320	CYP2D6-D7	4512	exon-8
AR-320	CYP2D6-D7	1488	exon-8
AR-320	CYP2D6-D7	2956	exon-8
AR-320	CYP2D6-D7	3954	exon-8
AR-320	CYP2D6-D7	3954	exon-8
AR-320	CYP2D6-D7	4845	exon-8
AR-320	CYP2D6-D7	2526	exon-8
AR-320	CYP2D6-D7	3954	exon-8
AR-320	CYP2D6-D7	3682	exon-8
AR-320	CYP2D6-D7	3954	exon-8
AR-320	CYP2D6-D7	3954	exon-8
AR-320	CYP2D6-D7	2379	exon-8
AR-320	CYP2D6-D7	2049	exon-8
AR-320	CYP2D6-D7	4104	exon-8
AR-320	CYP2D6-D7	330	exon-8
AR-320	CYP2D6-D7	4658	exon-8
AR-320	CYP2D6-D7	1534	exon-8
NA17203	CYP2D6-D7	762	intron-1
NA17203	CYP2D6-D7	1680	intron-1
NA17203	CYP2D6-D7	2836	intron-1
NA17203	CYP2D6-D7	1656	intron-1
NA17203	CYP2D6-D7	2049	intron-1
NA17203	CYP2D6-D7	762	intron-1
NA17203	CYP2D6-D7	2360	intron-1
NA17203	CYP2D6-D7	762	intron-1
NA17203	CYP2D6-D7	1598	intron-1
NA17203	CYP2D6-D7	762	intron-1
NA17203	CYP2D6-D7	762	intron-1
NA17203	CYP2D6-D7	762	intron-1
NA17203	CYP2D6-D7	762	intron-1
NA17203	CYP2D6-D7	762	intron-1
NA17203	CYP2D6-D7	762	intron-1
NA17203	CYP2D6-D7	-134	intron-1
NA17203	CYP2D6-D7	4608	intron-1
NA17203	CYP2D6-D7	762	intron-1
NA17203	CYP2D6-D7	762	intron-1
NA17203	CYP2D6-D7	762	intron-1
NA17203	CYP2D6-D7	762	intron-1
NA17203	CYP2D6-D7	762	intron-1
NA17203	CYP2D6-D7	762	intron-1
NA17203	CYP2D6-D7	762	intron-1
NA17203	CYP2D6-D7	1436	intron-1
NA17203	CYP2D6-D7	3954	intron-1
NA17203	CYP2D6-D7	762	intron-1
NA17203	CYP2D6-D7	762	intron-1
NA17203	CYP2D6-D7	4658	intron-1
NA17203	CYP2D6-D7	1594	intron-1
NA17203	CYP2D6-D7	762	intron-1
NA17203	CYP2D6-D7	762	intron-1
NA17203	CYP2D6-D7	1092	intron-1
NA17203	CYP2D6-D7	1290	intron-1
NA17203	CYP2D6-D7	1628	intron-1
NA17203	CYP2D6-D7	524	intron-1
NA17203	CYP2D6-D7	762	intron-1
NA17203	CYP2D6-D7	762	intron-1
NA17203	CYP2D6-D7	2470	intron-1
NA17203	CYP2D6-D7	1674	intron-1
NA17203	CYP2D6-D7	2360	intron-1
NA17203	CYP2D6-D7	762	intron-1
NA17203	CYP2D6-D7	762	intron-1
NA17203	CYP2D6-D7	276	intron-1
NA17203	CYP2D6-D7	762	intron-1
NA17203	CYP2D6-D7	1668	intron-1
NA17203	CYP2D6-D7	762	intron-1
NA17203	CYP2D6-D7	762	intron-1
NA17203	CYP2D6-D7	2419	intron-1
NA17203	CYP2D6-D7	762	intron-1
NA17203	CYP2D6-D7	1132	intron-1
NA17203	CYP2D6-D7	3123	intron-1
NA17203	CYP2D6-D7	160	intron-1
NA17203	CYP2D6-D7	3954	intron-1
NA17203	CYP2D6-D7	762	intron-1
NA17203	CYP2D6-D7	762	intron-1
NA17203	CYP2D6-D7	4658	intron-1
NA17203	CYP2D6-D7	4870	intron-1
NA17203	CYP2D6-D7	1258	intron-1
NA17203	CYP2D6-D7	762	intron-1
NA17203	CYP2D6-D7	72	intron-1
NA17246	CYP2D6-D7	2168	intron-1
NA17246	CYP2D6-D7	1492	intron-1
NA17246	CYP2D6-D7	1699	intron-1
NA17246	CYP2D6-D7	2278	intron-1
NA17246	CYP2D6-D7	1682	intron-1
NA17246	CYP2D6-D7	2049	intron-1
NA17246	CYP2D6-D7	762	intron-1
NA17246	CYP2D6-D7	2049	intron-1
NA17246	CYP2D6-D7	2706	intron-1
NA17246	CYP2D6-D7	2334	intron-1
NA17246	CYP2D6-D7	762	intron-1
NA17246	CYP2D6-D7	1798	intron-1
NA17246	CYP2D6-D7	1682	intron-1
NA17246	CYP2D6-D7	3954	intron-1
NA17246	CYP2D6-D7	130	intron-1
NA17246	CYP2D6-D7	288	intron-1
NA17246	CYP2D6-D7	4698	intron-1
NA17246	CYP2D6-D7	3021	intron-1
NA17246	CYP2D6-D7	2088	intron-1
NA17246	CYP2D6-D7	762	intron-1
NA17246	CYP2D6-D7	4658	intron-1
NA17246	CYP2D6-D7	2049	intron-1
NA17246	CYP2D6-D7	762	intron-1
NA17246	CYP2D6-D7	762	intron-1
NA17246	CYP2D6-D7	1595	intron-1
NA17246	CYP2D6-D7	1496	intron-1
NA17246	CYP2D6-D7	2638	intron-1
NA17246	CYP2D6-D7	762	intron-1
NA17246	CYP2D6-D7	762	intron-1
NA17246	CYP2D6-D7	762	intron-1
NA17246	CYP2D6-D7	762	intron-1
NA17246	CYP2D6-D7	1430	intron-1
NA17246	CYP2D6-D7	762	intron-1
NA17246	CYP2D6-D7	276	intron-1
NA17246	CYP2D6-D7	3954	intron-1
NA17246	CYP2D6-D7	330	intron-1
NA17246	CYP2D6-D7	3682	intron-1
NA17246	CYP2D6-D7	130	intron-1
NA17246	CYP2D6-D7	762	intron-1
NA17246	CYP2D6-D7	2088	intron-1
NA17246	CYP2D6-D7	122	intron-1
NA17246	CYP2D6-D7	762	intron-1
NA17246	CYP2D6-D7	2956	intron-1
NA17246	CYP2D6-D7	762	intron-1
NA17246	CYP2D6-D7	762	intron-1
NA17246	CYP2D6-D7	762	intron-1
NA17246	CYP2D6-D7	762	intron-1
NA17246	CYP2D6-D7	233	intron-1
NA17246	CYP2D6-D7	4104	intron-1
NA17246	CYP2D6-D7	762	intron-1
NA17246	CYP2D6-D7	2836	intron-1
NA17246	CYP2D6-D7	762	intron-1
NA17246	CYP2D6-D7	220	intron-1
NA17246	CYP2D6-D7	1238	intron-1
NA17246	CYP2D6-D7	4276	intron-1
NA17246	CYP2D6-D7	130	intron-1
NA17246	CYP2D6-D7	408	intron-1
NA17246	CYP2D6-D7	762	intron-1
NA17246	CYP2D6-D7	2225	intron-1
NA17246	CYP2D6-D7	2638	intron-1
NA17246	CYP2D6-D7	2049	intron-1
NA17246	CYP2D6-D7	1436	intron-1
NA17246	CYP2D6-D7	762	intron-1
NA17246	CYP2D6-D7	1457	intron-1
NA17246	CYP2D6-D7	762	intron-1
NA17246	CYP2D6-D7	4845	intron-1
NA17246	CYP2D6-D7	130	intron-1
NA17246	CYP2D6-D7	762	intron-1
NA17246	CYP2D6-D7	762	intron-1
NA17246	CYP2D6-D7	762	intron-1
NA17246	CYP2D6-D7	762	intron-1
NA17246	CYP2D6-D7	2378	intron-1
NA17246	CYP2D6-D7	762	intron-1
NA17246	CYP2D6-D7	1680	intron-1
NA17246	CYP2D6-D7	762	intron-1
NA17246	CYP2D6-D7	4658	intron-1
NA17246	CYP2D6-D7	2366	intron-1
NA17246	CYP2D6-D7	4104	intron-1
NA17246	CYP2D6-D7	762	intron-1
NA17246	CYP2D6-D7	2956	intron-1
NA17246	CYP2D6-D7	762	intron-1
NA17246	CYP2D6-D7	1798	intron-1
NA17246	CYP2D6-D7	-120	intron-1
NA17246	CYP2D6-D7	4658	intron-1
NA17246	CYP2D6-D7	3630	intron-1
NA17246	CYP2D6-D7	168	intron-1
NA17246	CYP2D6-D7	762	intron-1
NA17246	CYP2D6-D7	106	intron-1
NA17246	CYP2D6-D7	4866	intron-1
NA17246	CYP2D6-D7	2706	intron-1
NA17246	CYP2D6-D7	762	intron-1
NA17246	CYP2D6-D7	364	intron-1
NA17246	CYP2D6-D7	437	intron-1
NA17246	CYP2D6-D7	1674	intron-1
NA17246	CYP2D6-D7	2278	intron-1
NA17246	CYP2D6-D7	762	intron-1
NA17246	CYP2D6-D7	762	intron-1
NA17246	CYP2D6-D7	3954	intron-1
NA17246	CYP2D6-D7	762	intron-1
NA17246	CYP2D6-D7	1092	intron-1
NA17246	CYP2D6-D7	762	intron-1
NA17246	CYP2D6-D7	774	intron-1
NA17246	CYP2D6-D7	1492	intron-1
NA17246	CYP2D6-D7	3630	intron-1
NA17246	CYP2D6-D7	1487	intron-1
NA17246	CYP2D6-D7	762	intron-1
NA17246	CYP2D6-D7	762	intron-1
NA17246	CYP2D6-D7	762	intron-1
NA17246	CYP2D6-D7	4868	intron-1
NA17246	CYP2D6-D7	2039	intron-1
NA17246	CYP2D6-D7	762	intron-1
NA17246	CYP2D6-D7	4272	intron-1
NA17246	CYP2D6-D7	-134	intron-1
NA17246	CYP2D6-D7	762	intron-1
NA17246	CYP2D6-D7	3364	intron-1
NA17246	CYP2D6-D7	4658	intron-1
NA17246	CYP2D6-D7	4265	intron-1
NA17246	CYP2D6-D7	330	intron-1
NA17246	CYP2D6-D7	762	intron-1
NA17246	CYP2D6-D7	762	intron-1
NA17246	CYP2D6-D7	762	intron-1
NA17246	CYP2D6-D7	1104	intron-1
NA17246	CYP2D6-D7	762	intron-1
NA17246	CYP2D6-D7	168	intron-1
NA17246	CYP2D6-D7	2381	intron-1
NA17246	CYP2D6-D7	675	intron-1
NA17246	CYP2D6-D7	1265	intron-1
AR-099	CYP2D6-D7	3212	no fusion
AR-099	CYP2D6-D7	-134	no fusion
AR-099	CYP2D6-D7	3105	no fusion
AR-099	CYP2D6-D7	3446	no fusion
AR-099	CYP2D6-D7	3682	no fusion
AR-099	CYP2D6-D7	1801	no fusion
AR-099	CYP2D6-D7	2140	no fusion
AR-099	CYP2D6-D7	1092	no fusion
AR-099	CYP2D6-D7	1560	no fusion
AR-099	CYP2D6-D7	4806	no fusion
AR-099	CYP2D6-D7	3288	no fusion
AR-099	CYP2D6-D7	762	no fusion
AR-099	CYP2D6-D7	2751	no fusion
AR-099	CYP2D6-D7	4854	no fusion
AR-099	CYP2D6-D7	1706	no fusion
AR-099	CYP2D6-D7	1490	no fusion
AR-099	CYP2D6-D7	1798	no fusion
AR-099	CYP2D6-D7	3124	no fusion
AR-099	CYP2D6-D7	762	no fusion
AR-099	CYP2D6-D7	276	no fusion
AR-099	CYP2D6-D7	3682	no fusion
AR-099	CYP2D6-D7	3233	no fusion
AR-099	CYP2D6-D7	1176	no fusion
AR-099	CYP2D6-D7	2414	no fusion
AR-099	CYP2D6-D7	1502	no fusion
AR-099	CYP2D6-D7	1534	no fusion
AR-099	CYP2D6-D7	1594	no fusion
AR-099	CYP2D6-D7	3833	no fusion
AR-099	CYP2D6-D7	1798	no fusion
AR-099	CYP2D6-D7	-134	no fusion
AR-099	CYP2D6-D7	4854	no fusion
AR-099	CYP2D6-D7	168	no fusion
AR-099	CYP2D6-D7	2824	no fusion
AR-099	CYP2D6-D7	2540	no fusion
AR-099	CYP2D6-D7	3434	no fusion
AR-099	CYP2D6-D7	276	no fusion
AR-099	CYP2D6-D7	2638	no fusion
AR-099	CYP2D6-D7	130	no fusion
AR-099	CYP2D6-D7	4546	no fusion
AR-099	CYP2D6-D7	3258	no fusion
AR-099	CYP2D6-D7	4658	no fusion
AR-099	CYP2D6-D7	2232	no fusion
AR-099	CYP2D6-D7	2360	no fusion
AR-099	CYP2D6-D7	2897	no fusion
AR-099	CYP2D6-D7	4260	no fusion
AR-099	CYP2D6-D7	4845	no fusion
AR-099	CYP2D6-D7	4806	no fusion
AR-099	CYP2D6-D7	675	no fusion
AR-099	CYP2D6-D7	4280	no fusion
AR-099	CYP2D6-D7	4658	no fusion
AR-099	CYP2D6-D7	1594	no fusion
AR-099	CYP2D6-D7	1482	no fusion
AR-099	CYP2D6-D7	1248	no fusion
AR-099	CYP2D6-D7	2883	no fusion
AR-099	CYP2D6-D7	1798	no fusion
AR-099	CYP2D6-D7	3630	no fusion
AR-099	CYP2D6-D7	2353	no fusion
AR-099	CYP2D6-D7	220	no fusion
AR-099	CYP2D6-D7	2541	no fusion
AR-099	CYP2D6-D7	4276	no fusion
AR-099	CYP2D6-D7	4292	no fusion
AR-099	CYP2D6-D7	276	no fusion
AR-099	CYP2D6-D7	3958	no fusion
AR-099	CYP2D6-D7	2092	no fusion
AR-099	CYP2D6-D7	2792	no fusion
AR-099	CYP2D6-D7	3143	no fusion
AR-099	CYP2D6-D7	3692	no fusion
AR-099	CYP2D6-D7	4121	no fusion
AR-099	CYP2D6-D7	2812	no fusion
AR-099	CYP2D6-D7	2276	no fusion
AR-099	CYP2D6-D7	1492	no fusion
AR-099	CYP2D6-D7	2584	no fusion
AR-099	CYP2D6-D7	1934	no fusion
AR-099	CYP2D6-D7	3833	no fusion
AR-099	CYP2D6-D7	4280	no fusion
AR-099	CYP2D6-D7	2419	no fusion
AR-099	CYP2D6-D7	712	no fusion
AR-099	CYP2D6-D7	4513	no fusion
AR-099	CYP2D6-D7	276	no fusion
AR-099	CYP2D6-D7	2359	no fusion
AR-099	CYP2D6-D7	1534	no fusion
AR-099	CYP2D6-D7	2360	no fusion
AR-099	CYP2D6-D7	2275	no fusion
AR-099	CYP2D6-D7	1534	no fusion
AR-099	CYP2D6-D7	1146	no fusion
AR-099	CYP2D6-D7	762	no fusion
AR-099	CYP2D6-D7	4282	no fusion
AR-099	CYP2D6-D7	217	no fusion
AR-099	CYP2D6-D7	376	no fusion
AR-099	CYP2D6-D7	3833	no fusion
AR-099	CYP2D6-D7	3920	no fusion
AR-099	CYP2D6-D7	3630	no fusion
AR-099	CYP2D6-D7	3630	no fusion
AR-099	CYP2D6-D7	4870	no fusion
AR-099	CYP2D6-D7	4608	no fusion
AR-099	CYP2D6-D7	2386	no fusion
AR-220	CYP2D6-D7	2836	no fusion
AR-220	CYP2D6-D7	2386	no fusion
AR-220	CYP2D6-D7	2638	no fusion
AR-220	CYP2D6-D7	64	no fusion
AR-220	CYP2D6-D7	434	no fusion
AR-220	CYP2D6-D7	4854	no fusion
AR-220	CYP2D6-D7	3546	no fusion
AR-220	CYP2D6-D7	3066	no fusion
AR-220	CYP2D6-D7	4845	no fusion
AR-220	CYP2D6-D7	2836	no fusion
AR-220	CYP2D6-D7	1495	no fusion
AR-220	CYP2D6-D7	4658	no fusion
AR-220	CYP2D6-D7	4486	no fusion
AR-220	CYP2D6-D7	762	no fusion
AR-327	CYP2D6-D7	2386	no fusion
AR-327	CYP2D6-D7	2751	no fusion
AR-327	CYP2D6-D7	4868	no fusion
AR-327	CYP2D6-D7	762	no fusion
AR-327	CYP2D6-D7	4608	no fusion
AR-327	CYP2D6-D7	3596	no fusion
AR-327	CYP2D6-D7	2180	no fusion
AR-327	CYP2D6-D7	2050	no fusion
AR-327	CYP2D6-D7	4806	no fusion
AR-327	CYP2D6-D7	4870	no fusion
AR-327	CYP2D6-D7	332	no fusion
AR-327	CYP2D6-D7	3312	no fusion
AR-338	CYP2D6-D7	786	no fusion
AR-338	CYP2D6-D7	2638	no fusion
AR-338	CYP2D6-D7	3490	no fusion
AR-338	CYP2D6-D7	2541	no fusion
AR-338	CYP2D6-D7	3785	no fusion
AR-338	CYP2D6-D7	4292	no fusion
AR-338	CYP2D6-D7	1201	no fusion
AR-338	CYP2D6-D7	3596	no fusion
AR-338	CYP2D6-D7	2528	no fusion
AR-338	CYP2D6-D7	1924	no fusion
AR-338	CYP2D6-D7	4265	no fusion
AR-338	CYP2D6-D7	762	no fusion
AR-338	CYP2D6-D7	-160	no fusion
AR-338	CYP2D6-D7	3630	no fusion
AR-370	CYP2D6-D7	168	no fusion
AR-370	CYP2D6-D7	762	no fusion
AR-370	CYP2D6-D7	1436	no fusion
AR-370	CYP2D6-D7	1696	no fusion
AR-370	CYP2D6-D7	2168	no fusion
AR-370	CYP2D6-D7	3425	no fusion
AR-370	CYP2D6-D7	4302	no fusion
AR-370	CYP2D6-D7	3108	no fusion
AR-370	CYP2D6-D7	1207	no fusion
AR-370	CYP2D6-D7	4124	no fusion
AR-370	CYP2D6-D7	1688	no fusion
AR-370	CYP2D6-D7	2276	no fusion
AR-370	CYP2D6-D7	2360	no fusion
AR-370	CYP2D6-D7	1224	no fusion
AR-370	CYP2D6-D7	2836	no fusion
AR-370	CYP2D6-D7	1690	no fusion
AR-370	CYP2D6-D7	434	no fusion
AR-370	CYP2D6-D7	3440	no fusion
AR-370	CYP2D6-D7	3425	no fusion
AR-370	CYP2D6-D7	1798	no fusion
AR-370	CYP2D6-D7	762	no fusion
AR-370	CYP2D6-D7	1682	no fusion
AR-370	CYP2D6-D7	1565	no fusion
AR-370	CYP2D6-D7	4104	no fusion
AR-370	CYP2D6-D7	4913	no fusion
AR-370	CYP2D6-D7	2276	no fusion
AR-370	CYP2D6-D7	4104	no fusion
AR-370	CYP2D6-D7	4608	no fusion
AR-370	CYP2D6-D7	153	no fusion
AR-370	CYP2D6-D7	4	no fusion
AR-370	CYP2D6-D7	1730	no fusion
AR-370	CYP2D6-D7	4608	no fusion
AR-370	CYP2D6-D7	3833	no fusion
AR-370	CYP2D6-D7	1578	no fusion
AR-370	CYP2D6-D7	4658	no fusion
AR-370	CYP2D6-D7	4658	no fusion
AR-370	CYP2D6-D7	2278	no fusion
AR-370	CYP2D6-D7	1571	no fusion
AR-370	CYP2D6-D7	3308	no fusion
AR-370	CYP2D6-D7	3120	no fusion
AR-370	CYP2D6-D7	1594	no fusion
AR-370	CYP2D6-D7	762	no fusion
AR-370	CYP2D6-D7	2198	no fusion
AR-370	CYP2D6-D7	4276	no fusion
AR-370	CYP2D6-D7	3425	no fusion
AR-370	CYP2D6-D7	336	no fusion
AR-370	CYP2D6-D7	4276	no fusion
AR-370	CYP2D6-D7	3251	no fusion
AR-370	CYP2D6-D7	2794	no fusion
AR-370	CYP2D6-D7	3312	no fusion
AR-370	CYP2D6-D7	1112	no fusion
AR-370	CYP2D6-D7	2475	no fusion
AR-370	CYP2D6-D7	2949	no fusion
AR-370	CYP2D6-D7	2751	no fusion
AR-370	CYP2D6-D7	1496	no fusion
AR-370	CYP2D6-D7	1404	no fusion
AR-370	CYP2D6-D7	1928	no fusion
AR-370	CYP2D6-D7	1119	no fusion
AR-370	CYP2D6-D7	4260	no fusion
AR-370	CYP2D6-D7	4596	no fusion
AR-370	CYP2D6-D7	762	no fusion
AR-370	CYP2D6-D7	2278	no fusion
AR-370	CYP2D6-D7	4280	no fusion
AR-370	CYP2D6-D7	3833	no fusion
AR-370	CYP2D6-D7	3434	no fusion
AR-370	CYP2D6-D7	4658	no fusion
AR-370	CYP2D6-D7	762	no fusion
AR-370	CYP2D6-D7	2733	no fusion
AR-370	CYP2D6-D7	4104	no fusion
AR-370	CYP2D6-D7	2654	no fusion
AR-370	CYP2D6-D7	1798	no fusion
AR-370	CYP2D6-D7	4658	no fusion
AR-370	CYP2D6-D7	217	no fusion
AR-370	CYP2D6-D7	1560	no fusion
AR-370	CYP2D6-D7	1798	no fusion
AR-370	CYP2D6-D7	3078	no fusion
AR-370	CYP2D6-D7	1594	no fusion
AR-370	CYP2D6-D7	4292	no fusion
AR-370	CYP2D6-D7	3440	no fusion
AR-370	CYP2D6-D7	284	no fusion
AR-370	CYP2D6-D7	130	no fusion
AR-370	CYP2D6-D7	762	no fusion
AR-370	CYP2D6-D7	2985	no fusion
AR-370	CYP2D6-D7	4246	no fusion
AR-370	CYP2D6-D7	2278	no fusion
AR-370	CYP2D6-D7	237	no fusion
AR-370	CYP2D6-D7	1430	no fusion
AR-370	CYP2D6-D7	1616	no fusion
AR-370	CYP2D6-D7	2140	no fusion
AR-370	CYP2D6-D7	3833	no fusion
AR-370	CYP2D6-D7	762	no fusion
AR-370	CYP2D6-D7	2836	no fusion
AR-370	CYP2D6-D7	3596	no fusion
AR-370	CYP2D6-D7	762	no fusion
AR-370	CYP2D6-D7	1566	no fusion
AR-370	CYP2D6-D7	762	no fusion
AR-370	CYP2D6-D7	1436	no fusion
AR-370	CYP2D6-D7	434	no fusion
AR-370	CYP2D6-D7	5024	no fusion
AR-370	CYP2D6-D7	3994	no fusion
AR-370	CYP2D6-D7	4546	no fusion
AR-370	CYP2D6-D7	332	no fusion
AR-370	CYP2D6-D7	3440	no fusion
AR-370	CYP2D6-D7	2138	no fusion
AR-370	CYP2D6-D7	4992	no fusion
AR-370	CYP2D6-D7	4866	no fusion
AR-370	CYP2D6-D7	4854	no fusion
AR-030	CYP2D7-D6	3084	intron-8
AR-030	CYP2D7-D6	-98	intron-8
AR-030	CYP2D7-D6	4104	intron-8
AR-030	CYP2D7-D6	3178	intron-8
AR-030	CYP2D7-D6	1306	intron-8
AR-030	CYP2D7-D6	4	intron-8
AR-030	CYP2D7-D6	2453	intron-8
AR-030	CYP2D7-D6	1720	intron-8
AR-030	CYP2D7-D6	3954	intron-8
AR-030	CYP2D7-D6	2944	intron-8
AR-030	CYP2D7-D6	4104	intron-8
AR-030	CYP2D7-D6	736	intron-8
AR-030	CYP2D7-D6	3021	intron-8
AR-030	CYP2D7-D6	4104	intron-8
AR-030	CYP2D7-D6	4104	intron-8
AR-030	CYP2D7-D6	4104	intron-8
AR-030	CYP2D7-D6	224	intron-8
AR-030	CYP2D7-D6	3360	intron-8
AR-030	CYP2D7-D6	2355	intron-8
AR-030	CYP2D7-D6	4104	intron-8
AR-030	CYP2D7-D6	168	intron-8
AR-030	CYP2D7-D6	1332	intron-8
AR-030	CYP2D7-D6	1314	intron-8
AR-030	CYP2D7-D6	2850	intron-8
AR-030	CYP2D7-D6	3630	intron-8
AR-030	CYP2D7-D6	2902	intron-8
AR-030	CYP2D7-D6	1314	intron-8
AR-030	CYP2D7-D6	4242	intron-8
AR-030	CYP2D7-D6	408	intron-8
AR-030	CYP2D7-D6	3833	intron-8
AR-030	CYP2D7-D6	3182	intron-8
AR-030	CYP2D7-D6	708	intron-8
AR-030	CYP2D7-D6	1306	intron-8
AR-030	CYP2D7-D6	4104	intron-8
AR-030	CYP2D7-D6	1696	intron-8
AR-030	CYP2D7-D6	4104	intron-8
AR-030	CYP2D7-D6	4104	intron-8
AR-030	CYP2D7-D6	4284	intron-8
AR-030	CYP2D7-D6	3682	intron-8
AR-030	CYP2D7-D6	4104	intron-8
AR-030	CYP2D7-D6	4104	intron-8
AR-030	CYP2D7-D6	294	intron-8
AR-030	CYP2D7-D6	2440	intron-8
AR-030	CYP2D7-D6	3008	intron-8
AR-030	CYP2D7-D6	4104	intron-8
AR-030	CYP2D7-D6	4104	intron-8
AR-030	CYP2D7-D6	4104	intron-8
AR-030	CYP2D7-D6	2440	intron-8
AR-030	CYP2D7-D6	4104	intron-8
AR-030	CYP2D7-D6	2920	intron-8
AR-030	CYP2D7-D6	434	intron-8
AR-030	CYP2D7-D6	4104	intron-8
AR-030	CYP2D7-D6	3682	intron-8
AR-030	CYP2D7-D6	1627	intron-8
AR-030	CYP2D7-D6	1295	intron-8
AR-030	CYP2D7-D6	4104	intron-8
AR-030	CYP2D7-D6	4104	intron-8
AR-030	CYP2D7-D6	3078	intron-8
AR-030	CYP2D7-D6	2944	intron-8
AR-030	CYP2D7-D6	4104	intron-8
AR-030	CYP2D7-D6	1314	intron-8
AR-030	CYP2D7-D6	46	intron-8
AR-030	CYP2D7-D6	3312	intron-8
AR-030	CYP2D7-D6	4104	intron-8
AR-030	CYP2D7-D6	2180	intron-8
AR-030	CYP2D7-D6	64	intron-8
AR-030	CYP2D7-D6	4104	intron-8
AR-030	CYP2D7-D6	4104	intron-8
AR-030	CYP2D7-D6	2416	intron-8
AR-030	CYP2D7-D6	1802	intron-8
AR-030	CYP2D7-D6	4104	intron-8
AR-030	CYP2D7-D6	2180	intron-8
AR-030	CYP2D7-D6	1092	intron-8
AR-030	CYP2D7-D6	3682	intron-8
AR-030	CYP2D7-D6	2198	intron-8
AR-030	CYP2D7-D6	4104	intron-8
AR-030	CYP2D7-D6	4104	intron-8
AR-030	CYP2D7-D6	3158	intron-8
AR-030	CYP2D7-D6	4104	intron-8
AR-030	CYP2D7-D6	1643	intron-8
AR-030	CYP2D7-D6	1299	intron-8
AR-030	CYP2D7-D6	1319	intron-8
AR-030	CYP2D7-D6	1314	intron-8
AR-030	CYP2D7-D6	3833	intron-8
AR-030	CYP2D7-D6	2049	intron-8
AR-030	CYP2D7-D6	4104	intron-8
AR-030	CYP2D7-D6	4104	intron-8
AR-030	CYP2D7-D6	-55	intron-8
AR-030	CYP2D7-D6	762	intron-8
AR-030	CYP2D7-D6	3664	intron-8
AR-030	CYP2D7-D6	1789	intron-8
AR-030	CYP2D7-D6	2798	intron-8
AR-030	CYP2D7-D6	1339	intron-8
AR-030	CYP2D7-D6	3105	intron-8
AR-030	CYP2D7-D6	2962	intron-8
AR-030	CYP2D7-D6	4104	intron-8
AR-030	CYP2D7-D6	1268	intron-8
AR-030	CYP2D7-D6	816	intron-8
AR-030	CYP2D7-D6	3171	intron-8
AR-030	CYP2D7-D6	3360	intron-8
AR-030	CYP2D7-D6	1720	intron-8
AR-030	CYP2D7-D6	1364	intron-8
AR-030	CYP2D7-D6	2956	intron-8
AR-030	CYP2D7-D6	2902	intron-8
AR-030	CYP2D7-D6	4104	intron-8
AR-030	CYP2D7-D6	3170	intron-8
AR-030	CYP2D7-D6	3213	intron-8
AR-030	CYP2D7-D6	4104	intron-8
AR-030	CYP2D7-D6	4104	intron-8
AR-030	CYP2D7-D6	4104	intron-8
AR-030	CYP2D7-D6	3833	intron-8
AR-030	CYP2D7-D6	1833	intron-8
AR-030	CYP2D7-D6	4104	intron-8
AR-030	CYP2D7-D6	4104	intron-8
AR-030	CYP2D7-D6	1108	intron-8
AR-030	CYP2D7-D6	4104	intron-8
AR-030	CYP2D7-D6	4104	intron-8
AR-030	CYP2D7-D6	4104	intron-8
AR-030	CYP2D7-D6	762	intron-8
AR-030	CYP2D7-D6	4104	intron-8
AR-030	CYP2D7-D6	2808	intron-8
AR-030	CYP2D7-D6	4104	intron-8
AR-030	CYP2D7-D6	2956	intron-8
AR-030	CYP2D7-D6	1295	intron-8
AR-030	CYP2D7-D6	4104	intron-8
AR-030	CYP2D7-D6	3833	intron-8
AR-030	CYP2D7-D6	3375	intron-8
AR-030	CYP2D7-D6	4104	intron-8
AR-030	CYP2D7-D6	4104	intron-8
AR-030	CYP2D7-D6	2419	intron-8
AR-030	CYP2D7-D6	4104	intron-8
AR-030	CYP2D7-D6	2938	intron-8
AR-030	CYP2D7-D6	3586	intron-8
AR-030	CYP2D7-D6	1280	intron-8
AR-030	CYP2D7-D6	3134	intron-8
AR-030	CYP2D7-D6	2541	intron-8
AR-030	CYP2D7-D6	2049	intron-8
AR-030	CYP2D7-D6	4104	intron-8
AR-030	CYP2D7-D6	4104	intron-8
AR-030	CYP2D7-D6	2644	intron-8
AR-030	CYP2D7-D6	3186	intron-8
AR-030	CYP2D7-D6	2943	intron-8
AR-030	CYP2D7-D6	4104	intron-8
AR-030	CYP2D7-D6	4104	intron-8
AR-030	CYP2D7-D6	4104	intron-8
AR-030	CYP2D7-D6	2050	intron-8
AR-030	CYP2D7-D6	2541	intron-8
AR-030	CYP2D7-D6	1930	intron-8
AR-030	CYP2D7-D6	4104	intron-8
AR-030	CYP2D7-D6	1379	intron-8
AR-030	CYP2D7-D6	4104	intron-8
AR-030	CYP2D7-D6	4104	intron-8
AR-030	CYP2D7-D6	4104	intron-8
AR-030	CYP2D7-D6	276	intron-8
AR-030	CYP2D7-D6	3203	intron-8
AR-030	CYP2D7-D6	2049	intron-8
AR-030	CYP2D7-D6	2698	intron-8
AR-030	CYP2D7-D6	644	intron-8
AR-030	CYP2D7-D6	4104	intron-8
AR-030	CYP2D7-D6	3105	intron-8
AR-030	CYP2D7-D6	1959	intron-8
AR-030	CYP2D7-D6	4104	intron-8
AR-030	CYP2D7-D6	1295	intron-8
AR-030	CYP2D7-D6	3218	intron-8
AR-030	CYP2D7-D6	4104	intron-8
AR-030	CYP2D7-D6	4104	intron-8
AR-030	CYP2D7-D6	2276	intron-8
AR-030	CYP2D7-D6	4104	intron-8
AR-030	CYP2D7-D6	4104	intron-8
AR-030	CYP2D7-D6	4104	intron-8
AR-030	CYP2D7-D6	4104	intron-8
AR-030	CYP2D7-D6	1789	intron-8
AR-030	CYP2D7-D6	290	intron-8
AR-030	CYP2D7-D6	4360	intron-8
AR-030	CYP2D7-D6	762	intron-8
AR-030	CYP2D7-D6	736	intron-8
AR-030	CYP2D7-D6	1092	intron-8
AR-030	CYP2D7-D6	2962	intron-8
AR-030	CYP2D7-D6	2198	intron-8
AR-030	CYP2D7-D6	4104	intron-8
AR-030	CYP2D7-D6	290	intron-8
AR-030	CYP2D7-D6	4104	intron-8
AR-030	CYP2D7-D6	4104	intron-8
AR-030	CYP2D7-D6	2956	intron-8
AR-030	CYP2D7-D6	4104	intron-8
AR-030	CYP2D7-D6	4104	intron-8
AR-030	CYP2D7-D6	3208	intron-8
AR-030	CYP2D7-D6	2567	intron-8
AR-030	CYP2D7-D6	2956	intron-8
AR-030	CYP2D7-D6	276	intron-8
AR-030	CYP2D7-D6	3021	intron-8
AR-030	CYP2D7-D6	4104	intron-8
AR-030	CYP2D7-D6	2419	intron-8
AR-030	CYP2D7-D6	294	intron-8
AR-030	CYP2D7-D6	4268	intron-8
AR-030	CYP2D7-D6	1930	intron-8
AR-030	CYP2D7-D6	1316	intron-8
AR-030	CYP2D7-D6	384	intron-8
AR-030	CYP2D7-D6	114	intron-8
AR-030	CYP2D7-D6	4104	intron-8
AR-030	CYP2D7-D6	1560	intron-8
AR-030	CYP2D7-D6	3203	intron-8
AR-030	CYP2D7-D6	1312	intron-8
AR-030	CYP2D7-D6	1295	intron-8
AR-030	CYP2D7-D6	1594	intron-8
AR-030	CYP2D7-D6	4104	intron-8
AR-030	CYP2D7-D6	3124	intron-8
AR-030	CYP2D7-D6	4104	intron-8
AR-030	CYP2D7-D6	2362	intron-8
AR-030	CYP2D7-D6	4360	intron-8
AR-030	CYP2D7-D6	1302	intron-8
AR-030	CYP2D7-D6	759	intron-8
AR-030	CYP2D7-D6	3158	intron-8
AR-030	CYP2D7-D6	3064	intron-8
AR-030	CYP2D7-D6	3007	intron-8
AR-030	CYP2D7-D6	1789	intron-8
AR-030	CYP2D7-D6	850	intron-8
AR-030	CYP2D7-D6	4104	intron-8
AR-030	CYP2D7-D6	4104	intron-8
AR-030	CYP2D7-D6	4104	intron-8
AR-030	CYP2D7-D6	1200	intron-8
AR-030	CYP2D7-D6	2902	intron-8
AR-030	CYP2D7-D6	1319	intron-8
AR-030	CYP2D7-D6	3210	intron-8
AR-030	CYP2D7-D6	3021	intron-8
AR-030	CYP2D7-D6	4104	intron-8
AR-030	CYP2D7-D6	1798	intron-8
AR-030	CYP2D7-D6	4104	intron-8
AR-030	CYP2D7-D6	4104	intron-8
AR-030	CYP2D7-D6	4104	intron-8
AR-030	CYP2D7-D6	736	intron-8
AR-030	CYP2D7-D6	4104	intron-8
AR-030	CYP2D7-D6	4104	intron-8
AR-030	CYP2D7-D6	4104	intron-8
AR-030	CYP2D7-D6	3180	intron-8
AR-030	CYP2D7-D6	4104	intron-8
AR-030	CYP2D7-D6	4104	intron-8
AR-030	CYP2D7-D6	106	intron-8
AR-030	CYP2D7-D6	180	intron-8
AR-030	CYP2D7-D6	4104	intron-8
AR-030	CYP2D7-D6	2198	intron-8
AR-030	CYP2D7-D6	2962	intron-8
AR-030	CYP2D7-D6	4104	intron-8
AR-030	CYP2D7-D6	4104	intron-8
AR-030	CYP2D7-D6	4104	intron-8
AR-030	CYP2D7-D6	4104	intron-8
AR-030	CYP2D7-D6	4104	intron-8
AR-030	CYP2D7-D6	-134	intron-8
AR-030	CYP2D7-D6	4104	intron-8
AR-030	CYP2D7-D6	290	intron-8
AR-030	CYP2D7-D6	3200	intron-8
AR-030	CYP2D7-D6	1798	intron-8
AR-030	CYP2D7-D6	4242	intron-8
AR-030	CYP2D7-D6	2584	intron-8
AR-030	CYP2D7-D6	4104	intron-8
AR-030	CYP2D7-D6	3244	intron-8
AR-030	CYP2D7-D6	1336	intron-8
AR-030	CYP2D7-D6	4104	intron-8
AR-030	CYP2D7-D6	2049	intron-8
AR-030	CYP2D7-D6	4104	intron-8
AR-030	CYP2D7-D6	4104	intron-8
AR-030	CYP2D7-D6	2956	intron-8
AR-030	CYP2D7-D6	3105	intron-8
AR-030	CYP2D7-D6	4104	intron-8
AR-030	CYP2D7-D6	408	intron-8
AR-030	CYP2D7-D6	3142	intron-8
AR-030	CYP2D7-D6	4104	intron-8
AR-030	CYP2D7-D6	3833	intron-8
AR-030	CYP2D7-D6	4104	intron-8
AR-030	CYP2D7-D6	2902	intron-8
AR-030	CYP2D7-D6	3146	intron-8
AR-030	CYP2D7-D6	2902	intron-8
AR-030	CYP2D7-D6	3375	intron-8
AR-030	CYP2D7-D6	3375	intron-8
AR-030	CYP2D7-D6	1346	intron-8
AR-030	CYP2D7-D6	-55	intron-8
AR-030	CYP2D7-D6	236	intron-8
AR-030	CYP2D7-D6	1295	intron-8
AR-030	CYP2D7-D6	2140	intron-8
AR-030	CYP2D7-D6	4104	intron-8
AR-030	CYP2D7-D6	3312	intron-8
AR-030	CYP2D7-D6	4104	intron-8
AR-030	CYP2D7-D6	2140	intron-8
AR-030	CYP2D7-D6	2276	intron-8
AR-030	CYP2D7-D6	3727	intron-8
AR-030	CYP2D7-D6	4104	intron-8
AR-030	CYP2D7-D6	2140	intron-8
AR-030	CYP2D7-D6	366	intron-8
AR-030	CYP2D7-D6	2490	intron-8
AR-030	CYP2D7-D6	2956	intron-8
AR-030	CYP2D7-D6	2276	intron-8
AR-030	CYP2D7-D6	2985	intron-8
AR-030	CYP2D7-D6	2706	intron-8
AR-030	CYP2D7-D6	4104	intron-8
AR-030	CYP2D7-D6	1212	intron-8
AR-030	CYP2D7-D6	3968	intron-8
AR-030	CYP2D7-D6	4104	intron-8
AR-030	CYP2D7-D6	2956	intron-8
AR-030	CYP2D7-D6	736	intron-8
AR-030	CYP2D7-D6	4104	intron-8
AR-030	CYP2D7-D6	1656	intron-8
AR-030	CYP2D7-D6	4104	intron-8
AR-030	CYP2D7-D6	1930	intron-8
AR-030	CYP2D7-D6	2276	intron-8
AR-030	CYP2D7-D6	2276	intron-8
AR-030	CYP2D7-D6	2436	intron-8
AR-030	CYP2D7-D6	2956	intron-8
AR-030	CYP2D7-D6	2050	intron-8
AR-030	CYP2D7-D6	191	intron-8
AR-030	CYP2D7-D6	2962	intron-8
AR-030	CYP2D7-D6	1922	intron-8
AR-030	CYP2D7-D6	1306	intron-8
AR-030	CYP2D7-D6	4104	intron-8
AR-030	CYP2D7-D6	4104	intron-8
AR-030	CYP2D7-D6	2180	intron-8
AR-030	CYP2D7-D6	408	intron-8
AR-030	CYP2D7-D6	221	intron-8
AR-030	CYP2D7-D6	4104	intron-8
AR-030	CYP2D7-D6	3165	intron-8
AR-030	CYP2D7-D6	3170	intron-8
AR-030	CYP2D7-D6	2419	intron-8
AR-030	CYP2D7-D6	4104	intron-8
AR-030	CYP2D7-D6	2956	intron-8
AR-030	CYP2D7-D6	4104	intron-8
AR-030	CYP2D7-D6	4104	intron-8
AR-030	CYP2D7-D6	4104	intron-8
AR-030	CYP2D7-D6	2896	intron-8
AR-030	CYP2D7-D6	4104	intron-8
AR-030	CYP2D7-D6	3795	intron-8
AR-030	CYP2D7-D6	1280	intron-8
AR-030	CYP2D7-D6	2977	intron-8
AR-030	CYP2D7-D6	4104	intron-8
AR-030	CYP2D7-D6	4104	intron-8
AR-030	CYP2D7-D6	4104	intron-8
AR-030	CYP2D7-D6	1720	intron-8
AR-030	CYP2D7-D6	4104	intron-8
AR-030	CYP2D7-D6	1320	intron-8
AR-030	CYP2D7-D6	2962	intron-8
AR-030	CYP2D7-D6	1306	intron-8
AR-030	CYP2D7-D6	1688	intron-8
AR-030	CYP2D7-D6	1314	intron-8
AR-030	CYP2D7-D6	2962	intron-8
AR-030	CYP2D7-D6	1152	intron-8
AR-030	CYP2D7-D6	4104	intron-8
AR-030	CYP2D7-D6	4104	intron-8
AR-030	CYP2D7-D6	2260	intron-8
AR-030	CYP2D7-D6	3312	intron-8
AR-030	CYP2D7-D6	4104	intron-8
AR-030	CYP2D7-D6	774	intron-8
AR-030	CYP2D7-D6	3538	intron-8
AR-030	CYP2D7-D6	3312	intron-8
AR-030	CYP2D7-D6	2140	intron-8
AR-030	CYP2D7-D6	4104	intron-8
AR-030	CYP2D7-D6	2920	intron-8
AR-030	CYP2D7-D6	762	intron-8
AR-030	CYP2D7-D6	4104	intron-8
AR-030	CYP2D7-D6	3833	intron-8
AR-030	CYP2D7-D6	4104	intron-8
AR-030	CYP2D7-D6	4104	intron-8
AR-030	CYP2D7-D6	2198	intron-8
AR-030	CYP2D7-D6	4104	intron-8
AR-030	CYP2D7-D6	3179	intron-8
AR-030	CYP2D7-D6	4104	intron-8
AR-030	CYP2D7-D6	4244	intron-8
AR-030	CYP2D7-D6	4104	intron-8
AR-030	CYP2D7-D6	4104	intron-8
AR-030	CYP2D7-D6	-24	intron-8
AR-030	CYP2D7-D6	4104	intron-8
AR-030	CYP2D7-D6	4104	intron-8
AR-030	CYP2D7-D6	4104	intron-8
AR-030	CYP2D7-D6	1898	intron-8
AR-030	CYP2D7-D6	1306	intron-8
AR-030	CYP2D7-D6	762	intron-8
AR-030	CYP2D7-D6	332	intron-8
AR-030	CYP2D7-D6	4104	intron-8
AR-030	CYP2D7-D6	2436	intron-8
AR-030	CYP2D7-D6	180	intron-8
AR-030	CYP2D7-D6	1509	intron-8
AR-030	CYP2D7-D6	3016	intron-8
AR-030	CYP2D7-D6	2276	intron-8
AR-030	CYP2D7-D6	272	intron-8
AR-030	CYP2D7-D6	4104	intron-8
AR-030	CYP2D7-D6	2050	intron-8
AR-030	CYP2D7-D6	4104	intron-8
AR-030	CYP2D7-D6	3360	intron-8
AR-030	CYP2D7-D6	3084	intron-8
AR-030	CYP2D7-D6	3158	intron-8
AR-030	CYP2D7-D6	3968	intron-8
AR-030	CYP2D7-D6	2902	intron-8
AR-030	CYP2D7-D6	4104	intron-8
AR-030	CYP2D7-D6	4104	intron-8
AR-030	CYP2D7-D6	2276	intron-8
AR-030	CYP2D7-D6	4104	intron-8
AR-030	CYP2D7-D6	4104	intron-8
AR-030	CYP2D7-D6	4104	intron-8
AR-030	CYP2D7-D6	4104	intron-8
AR-030	CYP2D7-D6	3312	intron-8
AR-030	CYP2D7-D6	2920	intron-8
AR-030	CYP2D7-D6	4104	intron-8
AR-030	CYP2D7-D6	116	intron-8
AR-030	CYP2D7-D6	1306	intron-8
AR-030	CYP2D7-D6	4104	intron-8
AR-030	CYP2D7-D6	4104	intron-8
AR-030	CYP2D7-D6	4104	intron-8
AR-030	CYP2D7-D6	2198	intron-8
AR-030	CYP2D7-D6	2472	intron-8
AR-030	CYP2D7-D6	4104	intron-8
AR-030	CYP2D7-D6	2946	intron-8
AR-030	CYP2D7-D6	4104	intron-8
AR-030	CYP2D7-D6	3105	intron-8
AR-030	CYP2D7-D6	4104	intron-8
AR-030	CYP2D7-D6	4104	intron-8
AR-030	CYP2D7-D6	762	intron-8
AR-030	CYP2D7-D6	4104	intron-8
AR-030	CYP2D7-D6	4104	intron-8
AR-030	CYP2D7-D6	2180	intron-8
AR-030	CYP2D7-D6	2836	intron-8
AR-030	CYP2D7-D6	1306	intron-8
AR-030	CYP2D7-D6	1292	intron-8
AR-030	CYP2D7-D6	4104	intron-8
AR-030	CYP2D7-D6	2902	intron-8
AR-030	CYP2D7-D6	1720	intron-8
AR-030	CYP2D7-D6	3375	intron-8
AR-030	CYP2D7-D6	2936	intron-8
AR-030	CYP2D7-D6	4104	intron-8
AR-030	CYP2D7-D6	2140	intron-8
AR-030	CYP2D7-D6	1119	intron-8
AR-030	CYP2D7-D6	4104	intron-8
AR-030	CYP2D7-D6	2067	intron-8
AR-030	CYP2D7-D6	64	intron-8
AR-030	CYP2D7-D6	2	intron-8
AR-030	CYP2D7-D6	2140	intron-8
AR-030	CYP2D7-D6	4104	intron-8
AR-030	CYP2D7-D6	3968	intron-8
AR-030	CYP2D7-D6	4242	intron-8
AR-030	CYP2D7-D6	2975	intron-8
AR-030	CYP2D7-D6	4104	intron-8
AR-030	CYP2D7-D6	3968	intron-8
AR-030	CYP2D7-D6	4104	intron-8
AR-030	CYP2D7-D6	1506	intron-8
AR-030	CYP2D7-D6	2948	intron-8
AR-030	CYP2D7-D6	1472	intron-8
AR-030	CYP2D7-D6	2943	intron-8
AR-030	CYP2D7-D6	-22	intron-8
AR-030	CYP2D7-D6	1898	intron-8
AR-030	CYP2D7-D6	2836	intron-8
AR-030	CYP2D7-D6	4104	intron-8
AR-030	CYP2D7-D6	1474	intron-8
AR-030	CYP2D7-D6	1302	intron-8
AR-030	CYP2D7-D6	1295	intron-8
AR-030	CYP2D7-D6	2902	intron-8
AR-030	CYP2D7-D6	3210	intron-8
AR-030	CYP2D7-D6	4104	intron-8
AR-030	CYP2D7-D6	1643	intron-8
AR-030	CYP2D7-D6	384	intron-8
AR-030	CYP2D7-D6	1312	intron-8
AR-030	CYP2D7-D6	2260	intron-8
AR-030	CYP2D7-D6	3375	intron-8
AR-030	CYP2D7-D6	762	intron-8
AR-030	CYP2D7-D6	2956	intron-8
AR-030	CYP2D7-D6	4104	intron-8
AR-030	CYP2D7-D6	3482	intron-8
AR-030	CYP2D7-D6	4104	intron-8
AR-030	CYP2D7-D6	4104	intron-8
AR-030	CYP2D7-D6	1449	intron-8
AR-030	CYP2D7-D6	1312	intron-8
AR-030	CYP2D7-D6	4104	intron-8
AR-030	CYP2D7-D6	2440	intron-8
AR-030	CYP2D7-D6	2902	intron-8
AR-030	CYP2D7-D6	4302	intron-8
AR-030	CYP2D7-D6	3833	intron-8
AR-030	CYP2D7-D6	4104	intron-8
AR-030	CYP2D7-D6	4104	intron-8
AR-030	CYP2D7-D6	3682	intron-8
AR-030	CYP2D7-D6	4104	intron-8
AR-030	CYP2D7-D6	4104	intron-8
AR-030	CYP2D7-D6	1295	intron-8
AR-030	CYP2D7-D6	4104	intron-8
AR-030	CYP2D7-D6	3244	intron-8
AR-030	CYP2D7-D6	4104	intron-8
AR-030	CYP2D7-D6	4104	intron-8
AR-030	CYP2D7-D6	4104	intron-8
AR-030	CYP2D7-D6	3630	intron-8
AR-030	CYP2D7-D6	2180	intron-8
AR-030	CYP2D7-D6	2836	intron-8
AR-030	CYP2D7-D6	294	intron-8
AR-030	CYP2D7-D6	4104	intron-8
AR-030	CYP2D7-D6	2180	intron-8
AR-030	CYP2D7-D6	4104	intron-8
AR-030	CYP2D7-D6	4104	intron-8
AR-030	CYP2D7-D6	3244	intron-8
AR-030	CYP2D7-D6	4104	intron-8
AR-030	CYP2D7-D6	204	intron-8
AR-030	CYP2D7-D6	3078	intron-8
AR-030	CYP2D7-D6	1396	intron-8
AR-030	CYP2D7-D6	4460	intron-8
AR-030	CYP2D7-D6	4104	intron-8
AR-030	CYP2D7-D6	3630	intron-8
AR-030	CYP2D7-D6	4104	intron-8
AR-030	CYP2D7-D6	1295	intron-8
AR-030	CYP2D7-D6	4104	intron-8
AR-030	CYP2D7-D6	3630	intron-8
AR-030	CYP2D7-D6	1502	intron-8
AR-030	CYP2D7-D6	762	intron-8
AR-030	CYP2D7-D6	3162	intron-8
AR-030	CYP2D7-D6	4104	intron-8
AR-030	CYP2D7-D6	4104	intron-8
AR-030	CYP2D7-D6	762	intron-8
AR-030	CYP2D7-D6	2049	intron-8
AR-030	CYP2D7-D6	4242	intron-8
AR-030	CYP2D7-D6	3664	intron-8
AR-030	CYP2D7-D6	762	intron-8
AR-030	CYP2D7-D6	4104	intron-8
AR-030	CYP2D7-D6	4104	intron-8
AR-030	CYP2D7-D6	4242	intron-8
AR-030	CYP2D7-D6	4104	intron-8
AR-030	CYP2D7-D6	4104	intron-8
AR-030	CYP2D7-D6	4268	intron-8
AR-030	CYP2D7-D6	3312	intron-8
AR-030	CYP2D7-D6	4292	intron-8
AR-030	CYP2D7-D6	2938	intron-8
AR-030	CYP2D7-D6	3630	intron-8
AR-030	CYP2D7-D6	1628	intron-8
AR-030	CYP2D7-D6	1768	intron-8
AR-030	CYP2D7-D6	2836	intron-8
AR-030	CYP2D7-D6	408	intron-8
AR-030	CYP2D7-D6	2962	intron-8
AR-030	CYP2D7-D6	1616	intron-8
AR-030	CYP2D7-D6	4104	intron-8
AR-030	CYP2D7-D6	4104	intron-8
AR-030	CYP2D7-D6	434	intron-8
AR-030	CYP2D7-D6	4104	intron-8
AR-030	CYP2D7-D6	4104	intron-8
AR-030	CYP2D7-D6	4104	intron-8
AR-030	CYP2D7-D6	4283	intron-8
AR-030	CYP2D7-D6	3021	intron-8
AR-030	CYP2D7-D6	3534	intron-8
AR-030	CYP2D7-D6	3833	intron-8
AR-030	CYP2D7-D6	4104	intron-8
AR-030	CYP2D7-D6	4104	intron-8
AR-030	CYP2D7-D6	4104	intron-8
AR-030	CYP2D7-D6	3105	intron-8
AR-030	CYP2D7-D6	3682	intron-8
AR-030	CYP2D7-D6	3727	intron-8
AR-030	CYP2D7-D6	2090	intron-8
AR-030	CYP2D7-D6	3203	intron-8
AR-030	CYP2D7-D6	1092	intron-8
AR-030	CYP2D7-D6	4104	intron-8
AR-030	CYP2D7-D6	4104	intron-8
AR-030	CYP2D7-D6	736	intron-8
AR-030	CYP2D7-D6	64	intron-8
AR-030	CYP2D7-D6	2553	intron-8
AR-030	CYP2D7-D6	2436	intron-8
AR-030	CYP2D7-D6	4104	intron-8
AR-030	CYP2D7-D6	314	intron-8
AR-030	CYP2D7-D6	4104	intron-8
AR-030	CYP2D7-D6	3482	intron-8
AR-030	CYP2D7-D6	4104	intron-8
AR-030	CYP2D7-D6	4104	intron-8
AR-030	CYP2D7-D6	4104	intron-8
AR-030	CYP2D7-D6	3202	intron-8
AR-030	CYP2D7-D6	4104	intron-8
AR-030	CYP2D7-D6	2487	intron-8
AR-030	CYP2D7-D6	4104	intron-8
AR-030	CYP2D7-D6	4104	intron-8
AR-030	CYP2D7-D6	762	intron-8
AR-030	CYP2D7-D6	2117	intron-8
AR-030	CYP2D7-D6	4460	intron-8
AR-030	CYP2D7-D6	2590	intron-8
AR-030	CYP2D7-D6	1377	intron-8
AR-030	CYP2D7-D6	1299	intron-8
AR-030	CYP2D7-D6	4104	intron-8
AR-030	CYP2D7-D6	1092	intron-8
AR-030	CYP2D7-D6	332	intron-8
AR-030	CYP2D7-D6	1578	intron-8
AR-030	CYP2D7-D6	3833	intron-8
AR-030	CYP2D7-D6	4104	intron-8
AR-030	CYP2D7-D6	4104	intron-8
AR-030	CYP2D7-D6	4104	intron-8
AR-030	CYP2D7-D6	4246	intron-8
AR-030	CYP2D7-D6	1833	intron-8
AR-030	CYP2D7-D6	1256	intron-8
AR-030	CYP2D7-D6	2364	intron-8
AR-030	CYP2D7-D6	4104	intron-8
AR-030	CYP2D7-D6	2318	intron-8
AR-030	CYP2D7-D6	2278	intron-8
AR-030	CYP2D7-D6	4104	intron-8
AR-030	CYP2D7-D6	4104	intron-8
AR-030	CYP2D7-D6	2962	intron-8
AR-030	CYP2D7-D6	2018	intron-8
AR-030	CYP2D7-D6	3312	intron-8
AR-030	CYP2D7-D6	2920	intron-8
AR-030	CYP2D7-D6	2902	intron-8
AR-030	CYP2D7-D6	4104	intron-8
AR-030	CYP2D7-D6	2656	intron-8
AR-030	CYP2D7-D6	4104	intron-8
AR-030	CYP2D7-D6	3727	intron-8
AR-030	CYP2D7-D6	2276	intron-8
AR-030	CYP2D7-D6	1674	intron-8
AR-030	CYP2D7-D6	4104	intron-8
AR-030	CYP2D7-D6	431	intron-8
AR-030	CYP2D7-D6	4104	intron-8
AR-030	CYP2D7-D6	64	intron-8
AR-030	CYP2D7-D6	4104	intron-8
AR-030	CYP2D7-D6	2042	intron-8
AR-030	CYP2D7-D6	4104	intron-8
AR-030	CYP2D7-D6	4104	intron-8
AR-030	CYP2D7-D6	762	intron-8
AR-030	CYP2D7-D6	3312	intron-8
AR-030	CYP2D7-D6	4104	intron-8
AR-030	CYP2D7-D6	4104	intron-8
AR-193	CYP2D7-D6	3210	intron-8
AR-193	CYP2D7-D6	1252	intron-8
AR-193	CYP2D7-D6	1930	intron-8
AR-193	CYP2D7-D6	376	intron-8
AR-193	CYP2D7-D6	2990	intron-8
AR-193	CYP2D7-D6	260	intron-8
AR-193	CYP2D7-D6	2180	intron-8
AR-193	CYP2D7-D6	408	intron-8
AR-193	CYP2D7-D6	1300	intron-8
AR-193	CYP2D7-D6	2536	intron-8
AR-193	CYP2D7-D6	408	intron-8
AR-193	CYP2D7-D6	4104	intron-8
AR-193	CYP2D7-D6	724	intron-8
AR-193	CYP2D7-D6	130	intron-8
AR-193	CYP2D7-D6	1300	intron-8
AR-193	CYP2D7-D6	3814	intron-8
AR-193	CYP2D7-D6	2541	intron-8
AR-193	CYP2D7-D6	2198	intron-8
AR-193	CYP2D7-D6	2355	intron-8
AR-193	CYP2D7-D6	290	intron-8
AR-193	CYP2D7-D6	396	intron-8
AR-193	CYP2D7-D6	2308	intron-8
AR-193	CYP2D7-D6	1930	intron-8
AR-193	CYP2D7-D6	2902	intron-8
AR-193	CYP2D7-D6	1300	intron-8
AR-193	CYP2D7-D6	2064	intron-8
AR-193	CYP2D7-D6	2962	intron-8
AR-193	CYP2D7-D6	1798	intron-8
AR-193	CYP2D7-D6	-22	intron-8
AR-193	CYP2D7-D6	3067	intron-8
AR-193	CYP2D7-D6	2798	intron-8
AR-193	CYP2D7-D6	2944	intron-8
AR-193	CYP2D7-D6	3105	intron-8
AR-193	CYP2D7-D6	1375	intron-8
AR-193	CYP2D7-D6	2902	intron-8
AR-193	CYP2D7-D6	4104	intron-8
AR-193	CYP2D7-D6	396	intron-8
AR-193	CYP2D7-D6	4104	intron-8
AR-193	CYP2D7-D6	1334	intron-8
AR-193	CYP2D7-D6	1716	intron-8
AR-193	CYP2D7-D6	4104	intron-8
AR-193	CYP2D7-D6	4104	intron-8
AR-193	CYP2D7-D6	4104	intron-8
AR-193	CYP2D7-D6	4104	intron-8
AR-193	CYP2D7-D6	4104	intron-8
AR-193	CYP2D7-D6	4104	intron-8
AR-193	CYP2D7-D6	4104	intron-8
AR-193	CYP2D7-D6	4104	intron-8
AR-193	CYP2D7-D6	4104	intron-8
AR-193	CYP2D7-D6	3833	intron-8
AR-193	CYP2D7-D6	4104	intron-8
AR-193	CYP2D7-D6	4104	intron-8
AR-193	CYP2D7-D6	2745	intron-8
AR-193	CYP2D7-D6	4104	intron-8
AR-193	CYP2D7-D6	4104	intron-8
AR-193	CYP2D7-D6	4104	intron-8
AR-193	CYP2D7-D6	4104	intron-8
AR-193	CYP2D7-D6	4104	intron-8
AR-193	CYP2D7-D6	4104	intron-8
AR-193	CYP2D7-D6	4104	intron-8
AR-193	CYP2D7-D6	4104	intron-8
AR-193	CYP2D7-D6	3664	intron-8
AR-193	CYP2D7-D6	4104	intron-8
AR-239	CYP2D7-D6	2962	intron-8
AR-239	CYP2D7-D6	1314	intron-8
AR-239	CYP2D7-D6	2936	intron-8
AR-239	CYP2D7-D6	2364	intron-8
AR-239	CYP2D7-D6	3222	intron-8
AR-239	CYP2D7-D6	264	intron-8
AR-239	CYP2D7-D6	2440	intron-8
AR-239	CYP2D7-D6	762	intron-8
AR-239	CYP2D7-D6	260	intron-8
AR-239	CYP2D7-D6	3165	intron-8
AR-239	CYP2D7-D6	1295	intron-8
AR-239	CYP2D7-D6	1092	intron-8
AR-239	CYP2D7-D6	2419	intron-8
AR-239	CYP2D7-D6	1163	intron-8
AR-239	CYP2D7-D6	2649	intron-8
AR-239	CYP2D7-D6	1798	intron-8
AR-239	CYP2D7-D6	2180	intron-8
AR-239	CYP2D7-D6	1231	intron-8
AR-239	CYP2D7-D6	2276	intron-8
AR-239	CYP2D7-D6	408	intron-8
AR-239	CYP2D7-D6	2920	intron-8
AR-239	CYP2D7-D6	1833	intron-8
AR-239	CYP2D7-D6	1339	intron-8
AR-239	CYP2D7-D6	1314	intron-8
AR-239	CYP2D7-D6	1370	intron-8
AR-239	CYP2D7-D6	2992	intron-8
AR-239	CYP2D7-D6	2276	intron-8
AR-239	CYP2D7-D6	1647	intron-8
AR-239	CYP2D7-D6	2260	intron-8
AR-239	CYP2D7-D6	1534	intron-8
AR-239	CYP2D7-D6	2049	intron-8
AR-239	CYP2D7-D6	736	intron-8
AR-239	CYP2D7-D6	3178	intron-8
AR-239	CYP2D7-D6	3203	intron-8
AR-239	CYP2D7-D6	1896	intron-8
AR-239	CYP2D7-D6	2706	intron-8
AR-239	CYP2D7-D6	759	intron-8
AR-239	CYP2D7-D6	4104	intron-8
AR-239	CYP2D7-D6	3954	intron-8
AR-239	CYP2D7-D6	2049	intron-8
AR-239	CYP2D7-D6	2706	intron-8
AR-239	CYP2D7-D6	1092	intron-8
AR-239	CYP2D7-D6	1534	intron-8
AR-239	CYP2D7-D6	2902	intron-8
AR-239	CYP2D7-D6	4104	intron-8
AR-239	CYP2D7-D6	762	intron-8
AR-239	CYP2D7-D6	2418	intron-8
AR-239	CYP2D7-D6	1371	intron-8
AR-239	CYP2D7-D6	4104	intron-8
AR-239	CYP2D7-D6	2938	intron-8
AR-239	CYP2D7-D6	4104	intron-8
AR-239	CYP2D7-D6	4104	intron-8
AR-239	CYP2D7-D6	4104	intron-8
AR-239	CYP2D7-D6	1668	intron-8
AR-239	CYP2D7-D6	762	intron-8
AR-239	CYP2D7-D6	2836	intron-8
AR-239	CYP2D7-D6	3205	intron-8
AR-239	CYP2D7-D6	1295	intron-8
AR-239	CYP2D7-D6	3091	intron-8
AR-239	CYP2D7-D6	3172	intron-8
AR-239	CYP2D7-D6	1449	intron-8
AR-239	CYP2D7-D6	2276	intron-8
AR-239	CYP2D7-D6	1377	intron-8
AR-239	CYP2D7-D6	762	intron-8
AR-239	CYP2D7-D6	4104	intron-8
AR-239	CYP2D7-D6	1295	intron-8
AR-239	CYP2D7-D6	806	intron-8
AR-239	CYP2D7-D6	1314	intron-8
AR-239	CYP2D7-D6	2944	intron-8
AR-239	CYP2D7-D6	2015	intron-8
AR-239	CYP2D7-D6	408	intron-8
AR-239	CYP2D7-D6	64	intron-8
AR-239	CYP2D7-D6	762	intron-8
AR-239	CYP2D7-D6	1327	intron-8
AR-239	CYP2D7-D6	2198	intron-8
AR-239	CYP2D7-D6	3210	intron-8
AR-239	CYP2D7-D6	1295	intron-8
AR-239	CYP2D7-D6	3036	intron-8
AR-239	CYP2D7-D6	1295	intron-8
AR-239	CYP2D7-D6	398	intron-8
AR-239	CYP2D7-D6	4104	intron-8
AR-239	CYP2D7-D6	3028	intron-8
AR-239	CYP2D7-D6	1316	intron-8
AR-239	CYP2D7-D6	1898	intron-8
AR-239	CYP2D7-D6	1682	intron-8
AR-239	CYP2D7-D6	1312	intron-8
AR-239	CYP2D7-D6	3021	intron-8
AR-239	CYP2D7-D6	2140	intron-8
AR-239	CYP2D7-D6	1295	intron-8
AR-239	CYP2D7-D6	434	intron-8
AR-239	CYP2D7-D6	130	intron-8
AR-239	CYP2D7-D6	1120	intron-8
AR-239	CYP2D7-D6	738	intron-8
AR-239	CYP2D7-D6	2652	intron-8
AR-239	CYP2D7-D6	1670	intron-8
AR-239	CYP2D7-D6	1092	intron-8
AR-239	CYP2D7-D6	1644	intron-8
AR-239	CYP2D7-D6	762	intron-8
AR-239	CYP2D7-D6	1672	intron-8
AR-239	CYP2D7-D6	2140	intron-8
AR-239	CYP2D7-D6	1454	intron-8
AR-239	CYP2D7-D6	4104	intron-8
AR-239	CYP2D7-D6	1099	intron-8
AR-239	CYP2D7-D6	1284	intron-8
AR-239	CYP2D7-D6	4104	intron-8
AR-239	CYP2D7-D6	4104	intron-8
AR-239	CYP2D7-D6	762	intron-8
AR-239	CYP2D7-D6	1571	intron-8
AR-239	CYP2D7-D6	2050	intron-8
AR-239	CYP2D7-D6	348	intron-8
AR-239	CYP2D7-D6	2324	intron-8
AR-239	CYP2D7-D6	1294	intron-8
AR-239	CYP2D7-D6	2473	intron-8
AR-239	CYP2D7-D6	408	intron-8
AR-239	CYP2D7-D6	2198	intron-8
AR-239	CYP2D7-D6	2920	intron-8
AR-239	CYP2D7-D6	1306	intron-8
AR-239	CYP2D7-D6	762	intron-8
AR-239	CYP2D7-D6	4104	intron-8
AR-239	CYP2D7-D6	4104	intron-8
AR-239	CYP2D7-D6	4104	intron-8
AR-239	CYP2D7-D6	4104	intron-8
AR-239	CYP2D7-D6	4104	intron-8
AR-239	CYP2D7-D6	4104	intron-8
AR-239	CYP2D7-D6	4240	intron-8
AR-239	CYP2D7-D6	4104	intron-8
AR-239	CYP2D7-D6	4240	intron-8
AR-239	CYP2D7-D6	4104	intron-8
AR-239	CYP2D7-D6	3194	intron-8
AR-239	CYP2D7-D6	4104	intron-8
AR-239	CYP2D7-D6	4104	intron-8
AR-239	CYP2D7-D6	4104	intron-8
AR-239	CYP2D7-D6	4104	intron-8
AR-239	CYP2D7-D6	3833	intron-8
AR-239	CYP2D7-D6	4104	intron-8
AR-239	CYP2D7-D6	4104	intron-8
AR-239	CYP2D7-D6	4104	intron-8
AR-239	CYP2D7-D6	4104	intron-8
AR-239	CYP2D7-D6	4104	intron-8
AR-239	CYP2D7-D6	4104	intron-8
AR-239	CYP2D7-D6	3833	intron-8
AR-239	CYP2D7-D6	4104	intron-8
AR-239	CYP2D7-D6	4104	intron-8
AR-239	CYP2D7-D6	4104	intron-8
AR-239	CYP2D7-D6	2956	intron-8
AR-239	CYP2D7-D6	3682	intron-8
AR-239	CYP2D7-D6	4104	intron-8
AR-239	CYP2D7-D6	4104	intron-8
AR-239	CYP2D7-D6	4104	intron-8
AR-239	CYP2D7-D6	3375	intron-8
AR-239	CYP2D7-D6	3208	intron-8
AR-239	CYP2D7-D6	2914	intron-8
AR-239	CYP2D7-D6	3833	intron-8
AR-239	CYP2D7-D6	3021	intron-8
AR-239	CYP2D7-D6	4292	intron-8
AR-239	CYP2D7-D6	4104	intron-8
AR-239	CYP2D7-D6	4104	intron-8
AR-239	CYP2D7-D6	3833	intron-8
AR-239	CYP2D7-D6	4104	intron-8
AR-239	CYP2D7-D6	3312	intron-8
AR-239	CYP2D7-D6	3682	intron-8
AR-239	CYP2D7-D6	3833	intron-8
AR-239	CYP2D7-D6	4104	intron-8
AR-239	CYP2D7-D6	4104	intron-8
AR-239	CYP2D7-D6	3179	intron-8
AR-239	CYP2D7-D6	4104	intron-8
AR-239	CYP2D7-D6	4104	intron-8
AR-239	CYP2D7-D6	2962	intron-8
AR-239	CYP2D7-D6	4104	intron-8
AR-239	CYP2D7-D6	4104	intron-8
AR-239	CYP2D7-D6	4104	intron-8
AR-239	CYP2D7-D6	4104	intron-8
AR-239	CYP2D7-D6	4104	intron-8
AR-239	CYP2D7-D6	4104	intron-8
AR-239	CYP2D7-D6	3375	intron-8
AR-239	CYP2D7-D6	4104	intron-8
AR-239	CYP2D7-D6	3375	intron-8
AR-239	CYP2D7-D6	4104	intron-8
AR-239	CYP2D7-D6	4104	intron-8
AR-239	CYP2D7-D6	4258	intron-8
AR-239	CYP2D7-D6	4104	intron-8
AR-239	CYP2D7-D6	4104	intron-8
AR-239	CYP2D7-D6	4104	intron-8
AR-239	CYP2D7-D6	3756	intron-8
AR-239	CYP2D7-D6	4104	intron-8
AR-239	CYP2D7-D6	4104	intron-8
AR-239	CYP2D7-D6	3190	intron-8
AR-239	CYP2D7-D6	2985	intron-8
AR-239	CYP2D7-D6	4104	intron-8
AR-239	CYP2D7-D6	3954	intron-8
AR-239	CYP2D7-D6	4104	intron-8
AR-239	CYP2D7-D6	4104	intron-8
AR-239	CYP2D7-D6	4104	intron-8
AR-239	CYP2D7-D6	4104	intron-8
AR-239	CYP2D7-D6	4104	intron-8
AR-239	CYP2D7-D6	3954	intron-8
AR-239	CYP2D7-D6	4104	intron-8
AR-239	CYP2D7-D6	4104	intron-8
AR-239	CYP2D7-D6	4104	intron-8
AR-239	CYP2D7-D6	3158	intron-8
AR-239	CYP2D7-D6	3375	intron-8
AR-239	CYP2D7-D6	4104	intron-8
AR-239	CYP2D7-D6	4104	intron-8
AR-248	CYP2D7-D6	3203	intron-8
AR-248	CYP2D7-D6	2706	intron-8
AR-248	CYP2D7-D6	1798	intron-8
AR-248	CYP2D7-D6	2264	intron-8
AR-248	CYP2D7-D6	1930	intron-8
AR-248	CYP2D7-D6	4104	intron-8
AR-248	CYP2D7-D6	1798	intron-8
AR-248	CYP2D7-D6	2920	intron-8
AR-248	CYP2D7-D6	1896	intron-8
AR-248	CYP2D7-D6	1306	intron-8
AR-248	CYP2D7-D6	1147	intron-8
AR-248	CYP2D7-D6	3204	intron-8
AR-248	CYP2D7-D6	1212	intron-8
AR-248	CYP2D7-D6	3203	intron-8
AR-248	CYP2D7-D6	2816	intron-8
AR-248	CYP2D7-D6	2440	intron-8
AR-248	CYP2D7-D6	3036	intron-8
AR-248	CYP2D7-D6	1092	intron-8
AR-248	CYP2D7-D6	2258	intron-8
AR-248	CYP2D7-D6	2200	intron-8
AR-248	CYP2D7-D6	1326	intron-8
AR-248	CYP2D7-D6	1534	intron-8
AR-248	CYP2D7-D6	1295	intron-8
AR-248	CYP2D7-D6	1330	intron-8
AR-248	CYP2D7-D6	2900	intron-8
AR-248	CYP2D7-D6	762	intron-8
AR-248	CYP2D7-D6	4104	intron-8
AR-248	CYP2D7-D6	1321	intron-8
AR-248	CYP2D7-D6	1802	intron-8
AR-248	CYP2D7-D6	2596	intron-8
AR-248	CYP2D7-D6	1787	intron-8
AR-248	CYP2D7-D6	762	intron-8
AR-248	CYP2D7-D6	1306	intron-8
AR-248	CYP2D7-D6	2494	intron-8
AR-248	CYP2D7-D6	2061	intron-8
AR-248	CYP2D7-D6	2920	intron-8
AR-248	CYP2D7-D6	2985	intron-8
AR-248	CYP2D7-D6	1770	intron-8
AR-248	CYP2D7-D6	2355	intron-8
AR-248	CYP2D7-D6	3130	intron-8
AR-248	CYP2D7-D6	2975	intron-8
AR-248	CYP2D7-D6	2596	intron-8
AR-248	CYP2D7-D6	1092	intron-8
AR-248	CYP2D7-D6	762	intron-8
AR-248	CYP2D7-D6	2436	intron-8
AR-248	CYP2D7-D6	-61	intron-8
AR-248	CYP2D7-D6	2944	intron-8
AR-248	CYP2D7-D6	3158	intron-8
AR-248	CYP2D7-D6	3064	intron-8
AR-248	CYP2D7-D6	1295	intron-8
AR-248	CYP2D7-D6	372	intron-8
AR-248	CYP2D7-D6	-98	intron-8
AR-248	CYP2D7-D6	2527	intron-8
AR-248	CYP2D7-D6	3126	intron-8
AR-248	CYP2D7-D6	762	intron-8
AR-248	CYP2D7-D6	3208	intron-8
AR-248	CYP2D7-D6	736	intron-8
AR-248	CYP2D7-D6	2956	intron-8
AR-248	CYP2D7-D6	1318	intron-8
AR-248	CYP2D7-D6	1930	intron-8
AR-248	CYP2D7-D6	4104	intron-8
AR-248	CYP2D7-D6	2656	intron-8
AR-248	CYP2D7-D6	3178	intron-8
AR-248	CYP2D7-D6	1377	intron-8
AR-248	CYP2D7-D6	2975	intron-8
AR-248	CYP2D7-D6	46	intron-8
AR-248	CYP2D7-D6	2596	intron-8
AR-248	CYP2D7-D6	1295	intron-8
AR-248	CYP2D7-D6	2494	intron-8
AR-248	CYP2D7-D6	762	intron-8
AR-248	CYP2D7-D6	-154	intron-8
AR-248	CYP2D7-D6	2706	intron-8
AR-248	CYP2D7-D6	2436	intron-8
AR-248	CYP2D7-D6	116	intron-8
AR-248	CYP2D7-D6	2140	intron-8
AR-248	CYP2D7-D6	1930	intron-8
AR-248	CYP2D7-D6	2985	intron-8
AR-248	CYP2D7-D6	4104	intron-8
AR-248	CYP2D7-D6	1300	intron-8
AR-248	CYP2D7-D6	2786	intron-8
AR-248	CYP2D7-D6	2572	intron-8
AR-248	CYP2D7-D6	1509	intron-8
AR-248	CYP2D7-D6	1375	intron-8
AR-248	CYP2D7-D6	168	intron-8
AR-248	CYP2D7-D6	1278	intron-8
AR-248	CYP2D7-D6	1658	intron-8
AR-248	CYP2D7-D6	1330	intron-8
AR-248	CYP2D7-D6	-154	intron-8
AR-248	CYP2D7-D6	2956	intron-8
AR-248	CYP2D7-D6	290	intron-8
AR-248	CYP2D7-D6	4292	intron-8
AR-248	CYP2D7-D6	4104	intron-8
AR-248	CYP2D7-D6	1284	intron-8
AR-248	CYP2D7-D6	1658	intron-8
AR-248	CYP2D7-D6	4104	intron-8
AR-248	CYP2D7-D6	4104	intron-8
AR-248	CYP2D7-D6	4	intron-8
AR-248	CYP2D7-D6	2798	intron-8
AR-248	CYP2D7-D6	1798	intron-8
AR-248	CYP2D7-D6	3833	intron-8
AR-248	CYP2D7-D6	4104	intron-8
AR-248	CYP2D7-D6	4104	intron-8
AR-248	CYP2D7-D6	4104	intron-8
AR-248	CYP2D7-D6	3326	intron-8
AR-248	CYP2D7-D6	4104	intron-8
AR-248	CYP2D7-D6	3433	intron-8
AR-248	CYP2D7-D6	4104	intron-8
AR-248	CYP2D7-D6	3282	intron-8
AR-248	CYP2D7-D6	4104	intron-8
AR-248	CYP2D7-D6	3516	intron-8
AR-248	CYP2D7-D6	2020	intron-8
AR-248	CYP2D7-D6	4104	intron-8
AR-248	CYP2D7-D6	4104	intron-8
AR-248	CYP2D7-D6	4360	intron-8
AR-248	CYP2D7-D6	4104	intron-8
AR-248	CYP2D7-D6	4104	intron-8
AR-248	CYP2D7-D6	4104	intron-8
AR-248	CYP2D7-D6	4104	intron-8
AR-248	CYP2D7-D6	3954	intron-8
AR-248	CYP2D7-D6	3122	intron-8
AR-248	CYP2D7-D6	4104	intron-8
AR-248	CYP2D7-D6	4104	intron-8
AR-248	CYP2D7-D6	3664	intron-8
AR-248	CYP2D7-D6	3694	intron-8
AR-248	CYP2D7-D6	2180	intron-8
AR-248	CYP2D7-D6	4104	intron-8
AR-248	CYP2D7-D6	4104	intron-8
AR-248	CYP2D7-D6	4104	intron-8
AR-248	CYP2D7-D6	4104	intron-8
AR-248	CYP2D7-D6	4104	intron-8
AR-248	CYP2D7-D6	4104	intron-8
AR-248	CYP2D7-D6	4104	intron-8
AR-248	CYP2D7-D6	4270	intron-8
AR-248	CYP2D7-D6	4104	intron-8
AR-248	CYP2D7-D6	3186	intron-8
AR-248	CYP2D7-D6	4104	intron-8
AR-248	CYP2D7-D6	4104	intron-8
AR-248	CYP2D7-D6	3312	intron-8
AR-248	CYP2D7-D6	4104	intron-8
AR-248	CYP2D7-D6	3312	intron-8
AR-248	CYP2D7-D6	4104	intron-8
AR-248	CYP2D7-D6	4104	intron-8
AR-248	CYP2D7-D6	4104	intron-8
AR-248	CYP2D7-D6	3518	intron-8
AR-248	CYP2D7-D6	3312	intron-8
AR-248	CYP2D7-D6	3682	intron-8
AR-248	CYP2D7-D6	4104	intron-8
AR-248	CYP2D7-D6	4104	intron-8
AR-248	CYP2D7-D6	4104	intron-8
AR-248	CYP2D7-D6	2956	intron-8
AR-248	CYP2D7-D6	3630	intron-8
AR-334	CYP2D7-D6	4104	intron-8
AR-334	CYP2D7-D6	384	intron-8
AR-334	CYP2D7-D6	759	intron-8
AR-334	CYP2D7-D6	2706	intron-8
AR-334	CYP2D7-D6	4104	intron-8
AR-334	CYP2D7-D6	2962	intron-8
AR-334	CYP2D7-D6	1295	intron-8
AR-334	CYP2D7-D6	1108	intron-8
AR-334	CYP2D7-D6	2541	intron-8
AR-334	CYP2D7-D6	1218	intron-8
AR-334	CYP2D7-D6	3182	intron-8
AR-334	CYP2D7-D6	2990	intron-8
AR-334	CYP2D7-D6	2276	intron-8
AR-334	CYP2D7-D6	1330	intron-8
AR-334	CYP2D7-D6	1950	intron-8
AR-334	CYP2D7-D6	4360	intron-8
AR-334	CYP2D7-D6	1706	intron-8
AR-334	CYP2D7-D6	762	intron-8
AR-334	CYP2D7-D6	1338	intron-8
AR-334	CYP2D7-D6	4046	intron-8
AR-334	CYP2D7-D6	1319	intron-8
AR-334	CYP2D7-D6	1720	intron-8
AR-334	CYP2D7-D6	1870	intron-8
AR-334	CYP2D7-D6	2902	intron-8
AR-334	CYP2D7-D6	2902	intron-8
AR-334	CYP2D7-D6	2944	intron-8
AR-334	CYP2D7-D6	384	intron-8
AR-334	CYP2D7-D6	1295	intron-8
AR-334	CYP2D7-D6	1688	intron-8
AR-334	CYP2D7-D6	1678	intron-8
AR-334	CYP2D7-D6	2962	intron-8
AR-334	CYP2D7-D6	2049	intron-8
AR-334	CYP2D7-D6	3312	intron-8
AR-334	CYP2D7-D6	2278	intron-8
AR-334	CYP2D7-D6	2734	intron-8
AR-334	CYP2D7-D6	4104	intron-8
AR-334	CYP2D7-D6	3178	intron-8
AR-334	CYP2D7-D6	1295	intron-8
AR-334	CYP2D7-D6	2276	intron-8
AR-334	CYP2D7-D6	1898	intron-8
AR-334	CYP2D7-D6	2902	intron-8
AR-334	CYP2D7-D6	1314	intron-8
AR-334	CYP2D7-D6	708	intron-8
AR-334	CYP2D7-D6	2419	intron-8
AR-334	CYP2D7-D6	4104	intron-8
AR-334	CYP2D7-D6	2494	intron-8
AR-334	CYP2D7-D6	1930	intron-8
AR-334	CYP2D7-D6	3208	intron-8
AR-334	CYP2D7-D6	774	intron-8
AR-334	CYP2D7-D6	3021	intron-8
AR-334	CYP2D7-D6	1898	intron-8
AR-334	CYP2D7-D6	1730	intron-8
AR-334	CYP2D7-D6	4104	intron-8
AR-334	CYP2D7-D6	364	intron-8
AR-334	CYP2D7-D6	3090	intron-8
AR-334	CYP2D7-D6	1630	intron-8
AR-334	CYP2D7-D6	64	intron-8
AR-334	CYP2D7-D6	376	intron-8
AR-334	CYP2D7-D6	1930	intron-8
AR-334	CYP2D7-D6	1566	intron-8
AR-334	CYP2D7-D6	4104	intron-8
AR-334	CYP2D7-D6	4104	intron-8
AR-334	CYP2D7-D6	4104	intron-8
AR-334	CYP2D7-D6	3968	intron-8
AR-334	CYP2D7-D6	4104	intron-8
AR-334	CYP2D7-D6	3165	intron-8
AR-334	CYP2D7-D6	4104	intron-8
AR-334	CYP2D7-D6	4104	intron-8
AR-334	CYP2D7-D6	3646	intron-8
AR-334	CYP2D7-D6	3814	intron-8
AR-334	CYP2D7-D6	4104	intron-8
AR-334	CYP2D7-D6	4104	intron-8
AR-334	CYP2D7-D6	4104	intron-8
AR-334	CYP2D7-D6	4104	intron-8
AR-334	CYP2D7-D6	4104	intron-8
AR-334	CYP2D7-D6	4104	intron-8
AR-334	CYP2D7-D6	3682	intron-8
AR-334	CYP2D7-D6	4245	intron-8
AR-334	CYP2D7-D6	2944	intron-8
AR-334	CYP2D7-D6	4104	intron-8
AR-334	CYP2D7-D6	3375	intron-8
AR-334	CYP2D7-D6	4104	intron-8
AR-334	CYP2D7-D6	3954	intron-8
AR-334	CYP2D7-D6	4104	intron-8
AR-334	CYP2D7-D6	3833	intron-8
AR-334	CYP2D7-D6	4104	intron-8
AR-334	CYP2D7-D6	4104	intron-8
AR-334	CYP2D7-D6	4104	intron-8
AR-334	CYP2D7-D6	4104	intron-8
AR-334	CYP2D7-D6	4104	intron-8
AR-334	CYP2D7-D6	4104	intron-8
AR-334	CYP2D7-D6	4104	intron-8
AR-334	CYP2D7-D6	3194	intron-8
AR-334	CYP2D7-D6	4104	intron-8
AR-334	CYP2D7-D6	4104	intron-8
AR-334	CYP2D7-D6	4104	intron-8
AR-334	CYP2D7-D6	2985	intron-8
AR-334	CYP2D7-D6	4104	intron-8
AR-334	CYP2D7-D6	3682	intron-8
AR-334	CYP2D7-D6	4104	intron-8
AR-334	CYP2D7-D6	4104	intron-8
AR-334	CYP2D7-D6	4104	intron-8
AR-334	CYP2D7-D6	4104	intron-8
AR-334	CYP2D7-D6	4104	intron-8
AR-334	CYP2D7-D6	4104	intron-8
AR-334	CYP2D7-D6	4104	intron-8
AR-334	CYP2D7-D6	3954	intron-8
AR-334	CYP2D7-D6	3833	intron-8
AR-334	CYP2D7-D6	4104	intron-8
AR-334	CYP2D7-D6	3516	intron-8
AR-042	CYP2D7-D6	1306	no fusion
AR-042	CYP2D7-D6	2706	no fusion
AR-042	CYP2D7-D6	2638	no fusion
AR-042	CYP2D7-D6	431	no fusion
AR-042	CYP2D7-D6	1377	no fusion
AR-042	CYP2D7-D6	4360	no fusion
AR-042	CYP2D7-D6	1322	no fusion
AR-042	CYP2D7-D6	408	no fusion
AR-042	CYP2D7-D6	434	no fusion
AR-042	CYP2D7-D6	2956	no fusion
AR-042	CYP2D7-D6	2049	no fusion
AR-042	CYP2D7-D6	762	no fusion
AR-042	CYP2D7-D6	4346	no fusion
AR-042	CYP2D7-D6	3038	no fusion
AR-042	CYP2D7-D6	2798	no fusion
AR-042	CYP2D7-D6	1306	no fusion
AR-042	CYP2D7-D6	1295	no fusion
AR-042	CYP2D7-D6	1896	no fusion
AR-042	CYP2D7-D6	2050	no fusion
AR-042	CYP2D7-D6	2985	no fusion
AR-042	CYP2D7-D6	762	no fusion
AR-042	CYP2D7-D6	2264	no fusion
AR-042	CYP2D7-D6	1306	no fusion
AR-042	CYP2D7-D6	1299	no fusion
AR-042	CYP2D7-D6	1338	no fusion
AR-042	CYP2D7-D6	762	no fusion
AR-042	CYP2D7-D6	1262	no fusion
AR-042	CYP2D7-D6	4104	no fusion
AR-042	CYP2D7-D6	4248	no fusion
AR-042	CYP2D7-D6	3630	no fusion
AR-042	CYP2D7-D6	3038	no fusion
AR-042	CYP2D7-D6	2985	no fusion
AR-042	CYP2D7-D6	2276	no fusion
AR-042	CYP2D7-D6	2436	no fusion
AR-042	CYP2D7-D6	2049	no fusion
AR-042	CYP2D7-D6	1288	no fusion
AR-042	CYP2D7-D6	736	no fusion
AR-042	CYP2D7-D6	1928	no fusion
AR-042	CYP2D7-D6	1190	no fusion
AR-042	CYP2D7-D6	2050	no fusion
AR-042	CYP2D7-D6	2582	no fusion
AR-042	CYP2D7-D6	4104	no fusion
AR-042	CYP2D7-D6	762	no fusion
AR-042	CYP2D7-D6	2962	no fusion
AR-042	CYP2D7-D6	2962	no fusion
AR-042	CYP2D7-D6	3482	no fusion
AR-042	CYP2D7-D6	1730	no fusion
AR-042	CYP2D7-D6	2956	no fusion
AR-042	CYP2D7-D6	2721	no fusion
AR-042	CYP2D7-D6	2198	no fusion
AR-042	CYP2D7-D6	1330	no fusion
AR-042	CYP2D7-D6	408	no fusion
AR-042	CYP2D7-D6	2962	no fusion
AR-042	CYP2D7-D6	191	no fusion
AR-042	CYP2D7-D6	1306	no fusion
AR-042	CYP2D7-D6	762	no fusion
AR-042	CYP2D7-D6	1959	no fusion
AR-042	CYP2D7-D6	2985	no fusion
AR-042	CYP2D7-D6	292	no fusion
AR-042	CYP2D7-D6	3482	no fusion
AR-042	CYP2D7-D6	276	no fusion
AR-042	CYP2D7-D6	2902	no fusion
AR-042	CYP2D7-D6	774	no fusion
AR-042	CYP2D7-D6	2985	no fusion
AR-042	CYP2D7-D6	3682	no fusion
AR-042	CYP2D7-D6	1212	no fusion
AR-042	CYP2D7-D6	2440	no fusion
AR-042	CYP2D7-D6	1192	no fusion
AR-042	CYP2D7-D6	1114	no fusion
AR-042	CYP2D7-D6	168	no fusion
AR-042	CYP2D7-D6	1628	no fusion
AR-042	CYP2D7-D6	1319	no fusion
AR-042	CYP2D7-D6	1658	no fusion
AR-042	CYP2D7-D6	3954	no fusion
AR-042	CYP2D7-D6	2902	no fusion
AR-042	CYP2D7-D6	3078	no fusion
AR-042	CYP2D7-D6	1959	no fusion
AR-042	CYP2D7-D6	3970	no fusion
AR-042	CYP2D7-D6	4360	no fusion
AR-042	CYP2D7-D6	4360	no fusion
AR-042	CYP2D7-D6	3168	no fusion
AR-042	CYP2D7-D6	664	no fusion
AR-042	CYP2D7-D6	1306	no fusion
AR-042	CYP2D7-D6	1802	no fusion
AR-042	CYP2D7-D6	-22	no fusion
AR-042	CYP2D7-D6	1534	no fusion
AR-042	CYP2D7-D6	1959	no fusion
AR-042	CYP2D7-D6	2050	no fusion
AR-042	CYP2D7-D6	2638	no fusion
AR-042	CYP2D7-D6	4460	no fusion
AR-042	CYP2D7-D6	3954	no fusion
AR-042	CYP2D7-D6	3165	no fusion
AR-042	CYP2D7-D6	3021	no fusion
AR-042	CYP2D7-D6	3375	no fusion
AR-042	CYP2D7-D6	145	no fusion
AR-042	CYP2D7-D6	3212	no fusion
AR-042	CYP2D7-D6	1930	no fusion
AR-042	CYP2D7-D6	2644	no fusion
AR-042	CYP2D7-D6	1898	no fusion
AR-042	CYP2D7-D6	3375	no fusion
AR-042	CYP2D7-D6	-44	no fusion
AR-042	CYP2D7-D6	2198	no fusion
AR-042	CYP2D7-D6	3482	no fusion
AR-042	CYP2D7-D6	2050	no fusion
AR-042	CYP2D7-D6	4104	no fusion
AR-042	CYP2D7-D6	1333	no fusion
AR-042	CYP2D7-D6	2919	no fusion
AR-042	CYP2D7-D6	1293	no fusion
AR-042	CYP2D7-D6	276	no fusion
AR-042	CYP2D7-D6	1959	no fusion
AR-042	CYP2D7-D6	2244	no fusion
AR-042	CYP2D7-D6	3482	no fusion
AR-042	CYP2D7-D6	2798	no fusion
AR-042	CYP2D7-D6	1132	no fusion
AR-042	CYP2D7-D6	1306	no fusion
AR-042	CYP2D7-D6	1306	no fusion
AR-042	CYP2D7-D6	762	no fusion
AR-042	CYP2D7-D6	434	no fusion
AR-042	CYP2D7-D6	762	no fusion
AR-042	CYP2D7-D6	762	no fusion
AR-042	CYP2D7-D6	4104	no fusion
AR-042	CYP2D7-D6	2140	no fusion
AR-042	CYP2D7-D6	1262	no fusion
AR-042	CYP2D7-D6	2260	no fusion
AR-042	CYP2D7-D6	1330	no fusion
AR-042	CYP2D7-D6	2440	no fusion
AR-042	CYP2D7-D6	3244	no fusion
AR-042	CYP2D7-D6	2956	no fusion
AR-042	CYP2D7-D6	2277	no fusion
AR-042	CYP2D7-D6	4460	no fusion
AR-042	CYP2D7-D6	294	no fusion
AR-042	CYP2D7-D6	276	no fusion
AR-042	CYP2D7-D6	2956	no fusion
AR-042	CYP2D7-D6	276	no fusion
AR-042	CYP2D7-D6	2140	no fusion
AR-042	CYP2D7-D6	2050	no fusion
AR-042	CYP2D7-D6	2956	no fusion
AR-092	CYP2D7-D6	2962	no fusion
AR-092	CYP2D7-D6	2541	no fusion
AR-092	CYP2D7-D6	276	no fusion
AR-092	CYP2D7-D6	1212	no fusion
AR-092	CYP2D7-D6	376	no fusion
AR-092	CYP2D7-D6	1462	no fusion
AR-092	CYP2D7-D6	-91	no fusion
AR-092	CYP2D7-D6	2919	no fusion
AR-092	CYP2D7-D6	1189	no fusion
AR-092	CYP2D7-D6	1288	no fusion
AR-092	CYP2D7-D6	364	no fusion
AR-092	CYP2D7-D6	2050	no fusion
AR-092	CYP2D7-D6	1184	no fusion
AR-092	CYP2D7-D6	1328	no fusion
AR-092	CYP2D7-D6	4360	no fusion
AR-092	CYP2D7-D6	4360	no fusion
AR-092	CYP2D7-D6	1374	no fusion
AR-092	CYP2D7-D6	1260	no fusion
AR-092	CYP2D7-D6	1302	no fusion
[truncated: 285 more rows]

## Sheet: Fig 3a
core_allele	freq	status
singletons	0.134953	Normal function
singletons	0.134953	NA
singletons	0.134953	NA
singletons	0.134953	NA
singletons	0.134953	NA
N3	0.404858	NA
N2	0.809717	NA
*53	1.21457	Normal function
*5	2.15924	No function
N1	2.96896	NA
*2	5.26316	Normal function
*41	5.53306	Decreased function
*71	5.80297	NA
*10	7.1525	Decreased function
*1	68.0162	Normal function

## Sheet: Fig 3b
status	min_status	freq
PM	PM	0
?	UM	0.28169
?	PM	1.69014
IM	IM	2.25352
?	IM	3.66197
UM	UM	5.6338
?	EM	14.9296
EM	EM	71.5493

## Sheet: S. Fig 4a
run	read_state	num_reads
1	CYP2D6/7	137699
1	other amplicons	129774
1	off-target	72446
1	unmapped	46217
2	CYP2D6/7	342379
2	off-target	18030
2	unmapped	74313
3	CYP2D6/7	277902
3	other amplicons	39129
3	off-target	1738
3	unmapped	47720
4	CYP2D6/7	315746
4	other amplicons	31414
4	off-target	2269
4	unmapped	137118
5	CYP2D6/7	108085
5	off-target	371
5	unmapped	11971
6	CYP2D6/7	305871
6	off-target	33619
6	unmapped	97521
7	CYP2D6/7	307275
7	off-target	796
7	unmapped	27213
8	CYP2D6/7	1306469
8	off-target	3110
8	unmapped	1704332

## Sheet: S. Fig 4b
run_name	barcoded	ccs	primers_correct	percentage
run_1	FALSE	FALSE	TRUE	0.118374
run_2	FALSE	FALSE	TRUE	0.320113
run_3	FALSE	FALSE	TRUE	0.614245
run_4	FALSE	FALSE	TRUE	0.375302
run_5	FALSE	FALSE	TRUE	0.547717
run_6	FALSE	FALSE	TRUE	0.508057
run_7	FALSE	FALSE	TRUE	0.354406
run_8	FALSE	FALSE	TRUE	0.957084
run_1	FALSE	TRUE	TRUE	0.134351
run_2	FALSE	TRUE	TRUE	1.32952
run_3	FALSE	TRUE	TRUE	1.35407
run_4	FALSE	TRUE	TRUE	0.977685
run_5	FALSE	TRUE	TRUE	1.08341
run_6	FALSE	TRUE	TRUE	1.12727
run_7	FALSE	TRUE	TRUE	0.870556
run_8	FALSE	TRUE	TRUE	5.33622
run_1	FALSE	TRUE	FALSE	13.6588
run_2	FALSE	TRUE	FALSE	4.99563
run_3	FALSE	TRUE	FALSE	3.97226
run_4	FALSE	TRUE	FALSE	3.59688
run_5	FALSE	TRUE	FALSE	2.31855
run_6	FALSE	TRUE	FALSE	3.82285
run_7	FALSE	TRUE	FALSE	2.47498
run_8	FALSE	TRUE	FALSE	6.48718
run_1	TRUE	FALSE	TRUE	2.02543
run_2	TRUE	FALSE	TRUE	6.33421
run_3	TRUE	FALSE	TRUE	6.39254
run_4	TRUE	FALSE	TRUE	3.68651
run_5	TRUE	FALSE	TRUE	4.65467
run_6	TRUE	FALSE	TRUE	3.05783
run_7	TRUE	FALSE	TRUE	3.06761
run_8	TRUE	FALSE	TRUE	6.03964
run_1	TRUE	TRUE	FALSE	28.6632
run_2	TRUE	TRUE	FALSE	15.1697
run_3	TRUE	TRUE	FALSE	9.41951
run_4	TRUE	TRUE	FALSE	11.1282
run_5	TRUE	TRUE	FALSE	5.13115
run_6	TRUE	TRUE	FALSE	7.57803
run_7	TRUE	TRUE	FALSE	4.52364
run_8	TRUE	TRUE	FALSE	6.90257
run_1	TRUE	TRUE	TRUE	7.81632
run_2	TRUE	TRUE	TRUE	24.8245
run_3	TRUE	TRUE	TRUE	17.2816
run_4	TRUE	TRUE	TRUE	12.2364
run_5	TRUE	TRUE	TRUE	12.3292
run_6	TRUE	TRUE	TRUE	8.03051
run_7	TRUE	TRUE	TRUE	10.352
run_8	TRUE	TRUE	TRUE	33.6976
run_1	TRUE	FALSE	FALSE	15.7358
run_2	TRUE	FALSE	FALSE	24.8704
run_3	TRUE	FALSE	FALSE	25.4086
run_4	TRUE	FALSE	FALSE	25.015
run_5	TRUE	FALSE	FALSE	23.0633
run_6	TRUE	FALSE	FALSE	18.8423
run_7	TRUE	FALSE	FALSE	24.5327
run_8	TRUE	FALSE	FALSE	17.635
run_1	FALSE	FALSE	FALSE	31.8477
run_2	FALSE	FALSE	FALSE	22.1559
run_3	FALSE	FALSE	FALSE	35.5571
run_4	FALSE	FALSE	FALSE	42.9839
run_5	FALSE	FALSE	FALSE	50.872
run_6	FALSE	FALSE	FALSE	57.0332
run_7	FALSE	FALSE	FALSE	53.8241
run_8	FALSE	FALSE	FALSE	22.9447

## Sheet: S. Fig 5a
sample	type	prop_reads	call
AR-001	CYP2D6	0.809	no fusion
AR-001	CYP2D7	0.09	no fusion
AR-001	D6-D7	0.035	no fusion
AR-001	D7-D6	0.066	no fusion
AR-003	CYP2D6	0.771	no fusion
AR-003	CYP2D7	0.1085	no fusion
AR-003	D6-D7	0.0255	no fusion
AR-003	D7-D6	0.095	no fusion
AR-004	CYP2D6	0.763021	no fusion
AR-004	CYP2D7	0.06875	no fusion
AR-004	D6-D7	0.0557292	no fusion
AR-004	D7-D6	0.1125	no fusion
AR-005	CYP2D6	0.827	no fusion
AR-005	CYP2D7	0.098	no fusion
AR-005	D6-D7	0.0275	no fusion
AR-005	D7-D6	0.0475	no fusion
AR-006	CYP2D6	0.659	no fusion
AR-006	CYP2D7	0.1835	no fusion
AR-006	D6-D7	0.0635	no fusion
AR-006	D7-D6	0.094	no fusion
AR-007	CYP2D6	0.8075	no fusion
AR-007	CYP2D7	0.063	no fusion
AR-007	D6-D7	0.027	no fusion
AR-007	D7-D6	0.1025	no fusion
AR-009	CYP2D6	0.842466	no fusion
AR-009	CYP2D7	0.123288	no fusion
AR-009	D6-D7	0.0109589	no fusion
AR-009	D7-D6	0.0232877	no fusion
AR-010	CYP2D6	0.75378	no fusion
AR-010	CYP2D7	0.12743	no fusion
AR-010	D6-D7	0.0313175	no fusion
AR-010	D7-D6	0.087473	no fusion
AR-011	CYP2D6	0.776371	no fusion
AR-011	CYP2D7	0.0981013	no fusion
AR-011	D6-D7	0.0295359	no fusion
AR-011	D7-D6	0.0959916	no fusion
AR-012	CYP2D6	0.803484	no fusion
AR-012	CYP2D7	0.0990746	no fusion
AR-012	D6-D7	0.0228634	no fusion
AR-012	D7-D6	0.0745781	no fusion
AR-013	CYP2D6	0.8695	no fusion
AR-013	CYP2D7	0.084	no fusion
AR-013	D6-D7	0.0085	no fusion
AR-013	D7-D6	0.038	no fusion
AR-014	CYP2D6	0.745614	no fusion
AR-014	CYP2D7	0.133333	no fusion
AR-014	D6-D7	0.0409357	no fusion
AR-014	D7-D6	0.080117	no fusion
AR-015	CYP2D6	0.829	no fusion
AR-015	CYP2D7	0.074	no fusion
AR-015	D6-D7	0.0285	no fusion
AR-015	D7-D6	0.0685	no fusion
AR-016	CYP2D6	0.771	no fusion
AR-016	CYP2D7	0.0975	no fusion
AR-016	D6-D7	0.0335	no fusion
AR-016	D7-D6	0.098	no fusion
AR-018	CYP2D6	0.734896	no fusion
AR-018	CYP2D7	0.113616	no fusion
AR-018	D6-D7	0.0405771	no fusion
AR-018	D7-D6	0.110911	no fusion
AR-019	CYP2D6	0.798224	no fusion
AR-019	CYP2D7	0.0750605	no fusion
AR-019	D6-D7	0.0371267	no fusion
AR-019	D7-D6	0.0895884	no fusion
AR-020	CYP2D6	0.744354	no fusion
AR-020	CYP2D7	0.112918	no fusion
AR-020	D6-D7	0.0397471	no fusion
AR-020	D7-D6	0.102981	no fusion
AR-021	CYP2D6	0.730632	no fusion
AR-021	CYP2D7	0.135876	no fusion
AR-021	D6-D7	0.0488677	no fusion
AR-021	D7-D6	0.0846246	no fusion
AR-022	CYP2D6	0.714097	no fusion
AR-022	CYP2D7	0.134387	no fusion
AR-022	D6-D7	0.0434783	no fusion
AR-022	D7-D6	0.108037	no fusion
AR-023	CYP2D6	0.715076	no fusion
AR-023	CYP2D7	0.156293	no fusion
AR-023	D6-D7	0.0318119	no fusion
AR-023	D7-D6	0.0968188	no fusion
AR-024	CYP2D6	0.8465	no fusion
AR-024	CYP2D7	0.048	no fusion
AR-024	D6-D7	0.026	no fusion
AR-024	D7-D6	0.0795	no fusion
AR-026	CYP2D6	0.8145	no fusion
AR-026	CYP2D7	0.064	no fusion
AR-026	D6-D7	0.0255	no fusion
AR-026	D7-D6	0.096	no fusion
AR-028	CYP2D6	0.7775	no fusion
AR-028	CYP2D7	0.0915	no fusion
AR-028	D6-D7	0.0395	no fusion
AR-028	D7-D6	0.0915	no fusion
AR-029	CYP2D6	0.8635	no fusion
AR-029	CYP2D7	0.065	no fusion
AR-029	D6-D7	0.0185	no fusion
AR-029	D7-D6	0.053	no fusion
AR-030	CYP2D6	0.6455	CYP2D7-D6
AR-030	CYP2D7	0.0255	CYP2D7-D6
AR-030	D6-D7	0.0235	CYP2D7-D6
AR-030	D7-D6	0.3055	CYP2D7-D6
AR-033	CYP2D6	0.812461	no fusion
AR-033	CYP2D7	0.0838988	no fusion
AR-033	D6-D7	0.0326959	no fusion
AR-033	D7-D6	0.0709439	no fusion
AR-034	CYP2D6	0.743041	CYP2D6-D7
AR-034	CYP2D7	0.0974304	CYP2D6-D7
AR-034	D6-D7	0.110278	CYP2D6-D7
AR-034	D7-D6	0.0492505	CYP2D6-D7
AR-035	CYP2D6	0.773802	no fusion
AR-035	CYP2D7	0.106709	no fusion
AR-035	D6-D7	0.0357827	no fusion
AR-035	D7-D6	0.0837061	no fusion
AR-037	CYP2D6	0.752554	no fusion
AR-037	CYP2D7	0.153235	no fusion
AR-037	D6-D7	0.0227015	no fusion
AR-037	D7-D6	0.0715096	no fusion
AR-038	CYP2D6	0.817	no fusion
AR-038	CYP2D7	0.103	no fusion
AR-038	D6-D7	0.0205	no fusion
AR-038	D7-D6	0.0595	no fusion
AR-040	CYP2D6	0.71529	no fusion
AR-040	CYP2D7	0.144112	no fusion
AR-040	D6-D7	0.0456942	no fusion
AR-040	D7-D6	0.0949033	no fusion
AR-041	CYP2D6	0.7425	no fusion
AR-041	CYP2D7	0.128	no fusion
AR-041	D6-D7	0.0385	no fusion
AR-041	D7-D6	0.091	no fusion
AR-042	CYP2D6	0.764	no fusion
AR-042	CYP2D7	0.143	no fusion
AR-042	D6-D7	0.0245	no fusion
AR-042	D7-D6	0.0685	no fusion
AR-043	CYP2D6	0.739514	no fusion
AR-043	CYP2D7	0.122884	no fusion
AR-043	D6-D7	0.0470935	no fusion
AR-043	D7-D6	0.0905077	no fusion
AR-044	CYP2D6	0.759465	no fusion
AR-044	CYP2D7	0.112472	no fusion
AR-044	D6-D7	0.0334076	no fusion
AR-044	D7-D6	0.0946548	no fusion
AR-046	CYP2D6	0.681534	no fusion
AR-046	CYP2D7	0.172168	no fusion
AR-046	D6-D7	0.043711	no fusion
AR-046	D7-D6	0.102587	no fusion
AR-047	CYP2D6	0.691946	no fusion
AR-047	CYP2D7	0.16443	no fusion
AR-047	D6-D7	0.052349	no fusion
AR-047	D7-D6	0.0912752	no fusion
AR-049	CYP2D6	0.802555	no fusion
AR-049	CYP2D7	0.0946574	no fusion
AR-049	D6-D7	0.0255517	no fusion
AR-049	D7-D6	0.0772358	no fusion
AR-050	CYP2D6	0.754994	no fusion
AR-050	CYP2D7	0.126322	no fusion
AR-050	D6-D7	0.0293772	no fusion
AR-050	D7-D6	0.0893067	no fusion
AR-054	CYP2D6	0.752344	no fusion
AR-054	CYP2D7	0.113281	no fusion
AR-054	D6-D7	0.0304687	no fusion
AR-054	D7-D6	0.103906	no fusion
AR-056	CYP2D6	0.745533	no fusion
AR-056	CYP2D7	0.159718	no fusion
AR-056	D6-D7	0.0286952	no fusion
AR-056	D7-D6	0.0660531	no fusion
AR-057	CYP2D6	0.892	no fusion
AR-057	CYP2D7	0.0245	no fusion
AR-057	D6-D7	0.022	no fusion
AR-057	D7-D6	0.0615	no fusion
AR-058	CYP2D6	0.859342	no fusion
AR-058	CYP2D7	0.0503849	no fusion
AR-058	D6-D7	0.0244927	no fusion
AR-058	D7-D6	0.0657803	no fusion
AR-059	CYP2D6	0.6835	CYP2D6-D7
AR-059	CYP2D7	0.147	CYP2D6-D7
AR-059	D6-D7	0.109	CYP2D6-D7
AR-059	D7-D6	0.0605	CYP2D6-D7
AR-060	CYP2D6	0.7414	no fusion
AR-060	CYP2D7	0.137604	no fusion
AR-060	D6-D7	0.0373665	no fusion
AR-060	D7-D6	0.0836299	no fusion
AR-061	CYP2D6	0.787952	no fusion
AR-061	CYP2D7	0.0987952	no fusion
AR-061	D6-D7	0.0248996	no fusion
AR-061	D7-D6	0.0883534	no fusion
AR-062	CYP2D6	0.831789	no fusion
AR-062	CYP2D7	0.0712758	no fusion
AR-062	D6-D7	0.0220955	no fusion
AR-062	D7-D6	0.0748396	no fusion
AR-063	CYP2D6	0.814425	no fusion
AR-063	CYP2D7	0.100486	no fusion
AR-063	D6-D7	0.0267423	no fusion
AR-063	D7-D6	0.0583468	no fusion
AR-064	CYP2D6	0.772795	no fusion
AR-064	CYP2D7	0.139013	no fusion
AR-064	D6-D7	0.0186846	no fusion
AR-064	D7-D6	0.0695067	no fusion
AR-065	CYP2D6	0.8105	no fusion
AR-065	CYP2D7	0.089	no fusion
AR-065	D6-D7	0.0255	no fusion
AR-065	D7-D6	0.075	no fusion
AR-066	CYP2D6	0.793	no fusion
AR-066	CYP2D7	0.099	no fusion
AR-066	D6-D7	0.033	no fusion
AR-066	D7-D6	0.075	no fusion
AR-067	CYP2D6	0.722353	CYP2D6-D7
AR-067	CYP2D7	0.0964706	CYP2D6-D7
AR-067	D6-D7	0.117647	CYP2D6-D7
AR-067	D7-D6	0.0635294	CYP2D6-D7
AR-068	CYP2D6	0.795	no fusion
AR-068	CYP2D7	0.075	no fusion
AR-068	D6-D7	0.0295	no fusion
AR-068	D7-D6	0.1005	no fusion
AR-069	CYP2D6	0.771224	no fusion
AR-069	CYP2D7	0.0974084	no fusion
AR-069	D6-D7	0.0393208	no fusion
AR-069	D7-D6	0.0920465	no fusion
AR-071	CYP2D6	0.823168	no fusion
AR-071	CYP2D7	0.0779088	no fusion
AR-071	D6-D7	0.0281907	no fusion
AR-071	D7-D6	0.070733	no fusion
AR-072	CYP2D6	0.802983	no fusion
AR-072	CYP2D7	0.0876321	no fusion
AR-072	D6-D7	0.0323182	no fusion
AR-072	D7-D6	0.0770665	no fusion
AR-073	CYP2D6	0.801561	no fusion
AR-073	CYP2D7	0.123617	no fusion
AR-073	D6-D7	0.0169161	no fusion
AR-073	D7-D6	0.057905	no fusion
AR-074	CYP2D6	0.789744	no fusion
AR-074	CYP2D7	0.0923077	no fusion
AR-074	D6-D7	0.0307692	no fusion
AR-074	D7-D6	0.0871795	no fusion
AR-075	CYP2D6	0.846697	no fusion
AR-075	CYP2D7	0.0605144	no fusion
AR-075	D6-D7	0.0262229	no fusion
AR-075	D7-D6	0.0665658	no fusion
AR-076	CYP2D6	0.772894	no fusion
AR-076	CYP2D7	0.0915751	no fusion
AR-076	D6-D7	0.029304	no fusion
AR-076	D7-D6	0.106227	no fusion
AR-078	CYP2D6	0.607143	no fusion
AR-078	CYP2D7	0.111111	no fusion
AR-078	D6-D7	0.111111	no fusion
AR-078	D7-D6	0.170635	no fusion
AR-079	CYP2D6	0.7505	no fusion
AR-079	CYP2D7	0.118	no fusion
AR-079	D6-D7	0.043	no fusion
AR-079	D7-D6	0.0885	no fusion
AR-080	CYP2D6	0.775	CYP2D6-D7
AR-080	CYP2D7	0.04	CYP2D6-D7
AR-080	D6-D7	0.1215	CYP2D6-D7
AR-080	D7-D6	0.0635	CYP2D6-D7
AR-081	CYP2D6	0.669	no fusion
AR-081	CYP2D7	0.1045	no fusion
AR-081	D6-D7	0.1365	no fusion
AR-081	D7-D6	0.09	no fusion
AR-082	CYP2D6	0.776316	no fusion
AR-082	CYP2D7	0.0723684	no fusion
AR-082	D6-D7	0.0263158	no fusion
AR-082	D7-D6	0.125	no fusion
AR-083	CYP2D6	0.760346	no fusion
AR-083	CYP2D7	0.0630019	no fusion
AR-083	D6-D7	0.0555899	no fusion
AR-083	D7-D6	0.121062	no fusion
AR-084	CYP2D6	0.82197	no fusion
AR-084	CYP2D7	0.0340909	no fusion
AR-084	D6-D7	0.0719697	no fusion
AR-084	D7-D6	0.0719697	no fusion
AR-085	CYP2D6	0.7485	CYP2D6-D7
AR-085	CYP2D7	0.131	CYP2D6-D7
AR-085	D6-D7	0.094	CYP2D6-D7
AR-085	D7-D6	0.0265	CYP2D6-D7
AR-086	CYP2D6	0.821053	no fusion
AR-086	CYP2D7	0.0105263	no fusion
AR-086	D6-D7	0.0947368	no fusion
AR-086	D7-D6	0.0736842	no fusion
AR-087	CYP2D6	0.7905	no fusion
AR-087	CYP2D7	0.071	no fusion
AR-087	D6-D7	0.0385	no fusion
AR-087	D7-D6	0.1	no fusion
AR-088	CYP2D6	0.753219	no fusion
AR-088	CYP2D7	0.0686695	no fusion
AR-088	D6-D7	0.0665236	no fusion
AR-088	D7-D6	0.111588	no fusion
AR-089	CYP2D6	0.761194	no fusion
AR-089	CYP2D7	0.0776119	no fusion
AR-089	D6-D7	0.0179104	no fusion
AR-089	D7-D6	0.143284	no fusion
AR-090	CYP2D6	0.757636	no fusion
AR-090	CYP2D7	0.109664	no fusion
AR-090	D6-D7	0.0515774	no fusion
AR-090	D7-D6	0.0811217	no fusion
AR-092	CYP2D6	0.795898	no fusion
AR-092	CYP2D7	0.0815408	no fusion
AR-092	D6-D7	0.0350175	no fusion
AR-092	D7-D6	0.0875438	no fusion
AR-094	CYP2D6	0.8035	no fusion
AR-094	CYP2D7	0.0435	no fusion
AR-094	D6-D7	0.0465	no fusion
AR-094	D7-D6	0.1065	no fusion
AR-095	CYP2D6	0.707	no fusion
AR-095	CYP2D7	0.082	no fusion
AR-095	D6-D7	0.068	no fusion
AR-095	D7-D6	0.143	no fusion
AR-096	CYP2D6	0.76875	no fusion
AR-096	CYP2D7	0.075	no fusion
AR-096	D6-D7	0.040625	no fusion
AR-096	D7-D6	0.115625	no fusion
AR-097	CYP2D6	0.739255	no fusion
AR-097	CYP2D7	0.0888252	no fusion
AR-097	D6-D7	0.0515759	no fusion
AR-097	D7-D6	0.120344	no fusion
AR-099	CYP2D6	0.739	no fusion
AR-099	CYP2D7	0.114	no fusion
AR-099	D6-D7	0.048	no fusion
AR-099	D7-D6	0.099	no fusion
AR-100	CYP2D6	0.736544	no fusion
AR-100	CYP2D7	0.11898	no fusion
AR-100	D6-D7	0.0283286	no fusion
AR-100	D7-D6	0.116147	no fusion
AR-102	CYP2D6	0.721254	no fusion
AR-102	CYP2D7	0.0662021	no fusion
AR-102	D6-D7	0.132404	no fusion
AR-102	D7-D6	0.0801394	no fusion
AR-103	CYP2D6	0.797619	no fusion
AR-103	CYP2D7	0.0892857	no fusion
AR-103	D6-D7	0.077381	no fusion
AR-103	D7-D6	0.0357143	no fusion
AR-104	CYP2D6	0.755924	no fusion
AR-104	CYP2D7	0.0876777	no fusion
AR-104	D6-D7	0.0308057	no fusion
AR-104	D7-D6	0.125592	no fusion
AR-105	CYP2D6	0.76815	no fusion
AR-105	CYP2D7	0.114754	no fusion
AR-105	D6-D7	0.0351288	no fusion
AR-105	D7-D6	0.0819672	no fusion
AR-106	CYP2D6	0.753351	no fusion
AR-106	CYP2D7	0.11975	no fusion
AR-106	D6-D7	0.0393208	no fusion
AR-106	D7-D6	0.0875782	no fusion
AR-107	CYP2D6	0.742931	no fusion
AR-107	CYP2D7	0.0719794	no fusion
AR-107	D6-D7	0.0976864	no fusion
AR-107	D7-D6	0.0874036	no fusion
AR-108	CYP2D6	0.789714	no fusion
AR-108	CYP2D7	0.109714	no fusion
AR-108	D6-D7	0.0297143	no fusion
AR-108	D7-D6	0.0708571	no fusion
AR-109	CYP2D6	0.774786	no fusion
AR-109	CYP2D7	0.119951	no fusion
AR-109	D6-D7	0.0318237	no fusion
AR-109	D7-D6	0.0734394	no fusion
AR-110	CYP2D6	0.798258	no fusion
AR-110	CYP2D7	0.113208	no fusion
AR-110	D6-D7	0.011611	no fusion
AR-110	D7-D6	0.0769231	no fusion
AR-111	CYP2D6	0.697349	no fusion
AR-111	CYP2D7	0.090045	no fusion
AR-111	D6-D7	0.0610305	no fusion
AR-111	D7-D6	0.151576	no fusion
AR-112	CYP2D6	0.738956	no fusion
AR-112	CYP2D7	0.062249	no fusion
AR-112	D6-D7	0.064257	no fusion
AR-112	D7-D6	0.134538	no fusion
AR-113	CYP2D6	0.79304	no fusion
AR-113	CYP2D7	0.0641026	no fusion
AR-113	D6-D7	0.0457875	no fusion
AR-113	D7-D6	0.0970696	no fusion
AR-114	CYP2D6	0.809859	CYP2D6-D7
AR-114	CYP2D7	0.0399061	CYP2D6-D7
AR-114	D6-D7	0.07277	CYP2D6-D7
AR-114	D7-D6	0.0774648	CYP2D6-D7
AR-115	CYP2D6	0.833333	no fusion
AR-115	CYP2D7	0.0584416	no fusion
AR-115	D6-D7	0.017316	no fusion
AR-115	D7-D6	0.0909091	no fusion
AR-116	CYP2D6	0.753304	no fusion
AR-116	CYP2D7	0.092511	no fusion
AR-116	D6-D7	0.0396476	no fusion
AR-116	D7-D6	0.114537	no fusion
AR-117	CYP2D6	0.785283	no fusion
AR-117	CYP2D7	0.0977081	no fusion
AR-117	D6-D7	0.039807	no fusion
AR-117	D7-D6	0.0772014	no fusion
AR-118	CYP2D6	0.754184	no fusion
AR-118	CYP2D7	0.14749	no fusion
AR-118	D6-D7	0.0313808	no fusion
AR-118	D7-D6	0.0669456	no fusion
AR-119	CYP2D6	0.751156	no fusion
AR-119	CYP2D7	0.135985	no fusion
AR-119	D6-D7	0.0444033	no fusion
AR-119	D7-D6	0.0684551	no fusion
AR-120	CYP2D6	0.778961	no fusion
AR-120	CYP2D7	0.0985353	no fusion
AR-120	D6-D7	0.0292943	no fusion
AR-120	D7-D6	0.0932091	no fusion
AR-121	CYP2D6	0.796592	no fusion
AR-121	CYP2D7	0.0937167	no fusion
AR-121	D6-D7	0.0362087	no fusion
AR-121	D7-D6	0.0734824	no fusion
AR-124	CYP2D6	0.730858	no fusion
AR-124	CYP2D7	0.099768	no fusion
AR-124	D6-D7	0.0324826	no fusion
AR-124	D7-D6	0.136891	no fusion
AR-125	CYP2D6	0.709637	no fusion
AR-125	CYP2D7	0.155194	no fusion
AR-125	D6-D7	0.0419274	no fusion
AR-125	D7-D6	0.0932416	no fusion
AR-127	CYP2D6	0.761394	no fusion
AR-127	CYP2D7	0.075067	no fusion
AR-127	D6-D7	0.0348525	no fusion
AR-127	D7-D6	0.128686	no fusion
AR-128	CYP2D6	0.752404	no fusion
AR-128	CYP2D7	0.0961538	no fusion
AR-128	D6-D7	0.0384615	no fusion
AR-128	D7-D6	0.112981	no fusion
AR-129	CYP2D6	0.698023	CYP2D6-D7
AR-129	CYP2D7	0.0715746	CYP2D6-D7
AR-129	D6-D7	0.190184	CYP2D6-D7
AR-129	D7-D6	0.0402181	CYP2D6-D7
AR-130	CYP2D6	0.755835	no fusion
AR-130	CYP2D7	0.140036	no fusion
AR-130	D6-D7	0.037702	no fusion
AR-130	D7-D6	0.0664273	no fusion
AR-131	CYP2D6	0.756776	no fusion
AR-131	CYP2D7	0.128562	no fusion
AR-131	D6-D7	0.047255	no fusion
AR-131	D7-D6	0.0674079	no fusion
AR-132	CYP2D6	0.769841	no fusion
AR-132	CYP2D7	0.124339	no fusion
AR-132	D6-D7	0.0304233	no fusion
AR-132	D7-D6	0.0753968	no fusion
AR-133	CYP2D6	0.810422	CYP2D6-D7
AR-133	CYP2D7	0.06469	CYP2D6-D7
AR-133	D6-D7	0.0700809	CYP2D6-D7
AR-133	D7-D6	0.0548068	CYP2D6-D7
AR-135	CYP2D6	0.755788	CYP2D6-D7
AR-135	CYP2D7	0.103809	CYP2D6-D7
AR-135	D6-D7	0.081404	CYP2D6-D7
AR-135	D7-D6	0.0589993	CYP2D6-D7
AR-136	CYP2D6	0.717703	no fusion
AR-136	CYP2D7	0.0909091	no fusion
AR-136	D6-D7	0.0956938	no fusion
AR-136	D7-D6	0.0956938	no fusion
AR-137	CYP2D6	0.703297	no fusion
AR-137	CYP2D7	0.0659341	no fusion
AR-137	D6-D7	0.03663	no fusion
AR-137	D7-D6	0.194139	no fusion
AR-138	CYP2D6	0.866667	no fusion
AR-138	CYP2D7	0.030303	no fusion
AR-138	D6-D7	0.030303	no fusion
AR-138	D7-D6	0.0727273	no fusion
AR-139	CYP2D6	0.743682	no fusion
AR-139	CYP2D7	0.101083	no fusion
AR-139	D6-D7	0.0505415	no fusion
AR-139	D7-D6	0.104693	no fusion
AR-140	CYP2D6	0.723018	no fusion
AR-140	CYP2D7	0.0980176	no fusion
AR-140	D6-D7	0.0611233	no fusion
AR-140	D7-D6	0.117841	no fusion
AR-141	CYP2D6	0.7065	no fusion
AR-141	CYP2D7	0.0875	no fusion
AR-141	D6-D7	0.1215	no fusion
AR-141	D7-D6	0.0845	no fusion
AR-143	CYP2D6	0.848308	no fusion
AR-143	CYP2D7	0.0536756	no fusion
AR-143	D6-D7	0.0221704	no fusion
AR-143	D7-D6	0.075846	no fusion
AR-144	CYP2D6	0.810066	no fusion
AR-144	CYP2D7	0.0702754	no fusion
AR-144	D6-D7	0.0180437	no fusion
AR-144	D7-D6	0.101614	no fusion
AR-145	CYP2D6	0.779503	CYP2D6-D7
AR-145	CYP2D7	0.0848861	CYP2D6-D7
AR-145	D6-D7	0.0879917	CYP2D6-D7
AR-145	D7-D6	0.047619	CYP2D6-D7
AR-146	CYP2D6	0.768192	no fusion
AR-146	CYP2D7	0.113278	no fusion
AR-146	D6-D7	0.0277569	no fusion
AR-146	D7-D6	0.0907727	no fusion
AR-147	CYP2D6	0.8296	no fusion
AR-147	CYP2D7	0.0696	no fusion
AR-147	D6-D7	0.0328	no fusion
AR-147	D7-D6	0.068	no fusion
AR-148	CYP2D6	0.726218	no fusion
AR-148	CYP2D7	0.0974478	no fusion
AR-148	D6-D7	0.037123	no fusion
AR-148	D7-D6	0.139211	no fusion
AR-149	CYP2D6	0.725118	no fusion
AR-149	CYP2D7	0.0758294	no fusion
AR-149	D6-D7	0.0900474	no fusion
AR-149	D7-D6	0.109005	no fusion
AR-150	CYP2D6	0.717857	no fusion
AR-150	CYP2D7	0.103571	no fusion
AR-150	D6-D7	0.0535714	no fusion
AR-150	D7-D6	0.125	no fusion
AR-151	CYP2D6	0.773364	no fusion
AR-151	CYP2D7	0.0373832	no fusion
AR-151	D6-D7	0.0373832	no fusion
AR-151	D7-D6	0.151869	no fusion
AR-152	CYP2D6	0.753086	no fusion
AR-152	CYP2D7	0.0864198	no fusion
AR-152	D6-D7	0.037037	no fusion
AR-152	D7-D6	0.123457	no fusion
AR-153	CYP2D6	0.776993	no fusion
AR-153	CYP2D7	0.0928355	no fusion
AR-153	D6-D7	0.0332997	no fusion
AR-153	D7-D6	0.0968718	no fusion
AR-154	CYP2D6	0.831536	no fusion
AR-154	CYP2D7	0.0734501	no fusion
AR-154	D6-D7	0.0222372	no fusion
AR-154	D7-D6	0.0727763	no fusion
AR-155	CYP2D6	0.840225	no fusion
AR-155	CYP2D7	0.0627871	no fusion
AR-155	D6-D7	0.0245023	no fusion
AR-155	D7-D6	0.072486	no fusion
AR-156	CYP2D6	0.884422	no fusion
AR-156	CYP2D7	0.040201	no fusion
AR-156	D6-D7	0.0159129	no fusion
AR-156	D7-D6	0.059464	no fusion
AR-157	CYP2D6	0.770681	CYP2D6-D7
AR-157	CYP2D7	0.0408377	CYP2D6-D7
AR-157	D6-D7	0.154974	CYP2D6-D7
AR-157	D7-D6	0.0335079	CYP2D6-D7
AR-158	CYP2D6	0.786307	no fusion
AR-158	CYP2D7	0.109959	no fusion
AR-158	D6-D7	0.0238589	no fusion
AR-158	D7-D6	0.0798755	no fusion
AR-160	CYP2D6	0.836991	no fusion
AR-160	CYP2D7	0.0470219	no fusion
AR-160	D6-D7	0.0219436	no fusion
AR-160	D7-D6	0.0940439	no fusion
AR-161	CYP2D6	0.7655	no fusion
AR-161	CYP2D7	0.066	no fusion
AR-161	D6-D7	0.044	no fusion
AR-161	D7-D6	0.1245	no fusion
AR-163	CYP2D6	0.6765	no fusion
AR-163	CYP2D7	0.1065	no fusion
AR-163	D6-D7	0.0575	no fusion
AR-163	D7-D6	0.1595	no fusion
AR-164	CYP2D6	0.790997	no fusion
AR-164	CYP2D7	0.0707395	no fusion
AR-164	D6-D7	0.0257235	no fusion
AR-164	D7-D6	0.11254	no fusion
AR-165	CYP2D6	0.844424	no fusion
AR-165	CYP2D7	0.0374883	no fusion
AR-165	D6-D7	0.0281162	no fusion
AR-165	D7-D6	0.0899719	no fusion
AR-166	CYP2D6	0.778306	no fusion
AR-166	CYP2D7	0.0856327	no fusion
AR-166	D6-D7	0.0418649	no fusion
AR-166	D7-D6	0.094196	no fusion
AR-167	CYP2D6	0.807018	no fusion
AR-167	CYP2D7	0.0651629	no fusion
AR-167	D6-D7	0.0275689	no fusion
AR-167	D7-D6	0.100251	no fusion
AR-168	CYP2D6	0.862172	no fusion
AR-168	CYP2D7	0.0479401	no fusion
AR-168	D6-D7	0.0149813	no fusion
AR-168	D7-D6	0.0749064	no fusion
AR-171	CYP2D6	0.750988	no fusion
AR-171	CYP2D7	0.0988142	no fusion
AR-171	D6-D7	0.0592885	no fusion
AR-171	D7-D6	0.0909091	no fusion
AR-172	CYP2D6	0.779	no fusion
AR-172	CYP2D7	0.0545	no fusion
AR-172	D6-D7	0.052	no fusion
AR-172	D7-D6	0.1145	no fusion
AR-173	CYP2D6	0.802401	no fusion
AR-173	CYP2D7	0.0985493	no fusion
AR-173	D6-D7	0.0345173	no fusion
AR-173	D7-D6	0.0645323	no fusion
AR-174	CYP2D6	0.713983	no fusion
AR-174	CYP2D7	0.0805085	no fusion
AR-174	D6-D7	0.0635593	no fusion
AR-174	D7-D6	0.141949	no fusion
AR-175	CYP2D6	0.782609	no fusion
AR-175	CYP2D7	0.0869565	no fusion
AR-175	D6-D7	0.0316206	no fusion
AR-175	D7-D6	0.0988142	no fusion
AR-176	CYP2D6	0.9645	no fusion
AR-176	CYP2D7	0.005	no fusion
AR-176	D6-D7	0.011	no fusion
AR-176	D7-D6	0.0195	no fusion
AR-177	CYP2D6	0.724252	no fusion
AR-177	CYP2D7	0.0631229	no fusion
AR-177	D6-D7	0.0531561	no fusion
AR-177	D7-D6	0.159468	no fusion
AR-179	CYP2D6	0.668814	no fusion
AR-179	CYP2D7	0.0979381	no fusion
AR-179	D6-D7	0.068299	no fusion
AR-179	D7-D6	0.164948	no fusion
AR-180	CYP2D6	0.781782	no fusion
AR-180	CYP2D7	0.102603	no fusion
AR-180	D6-D7	0.0435435	no fusion
AR-180	D7-D6	0.0720721	no fusion
AR-181	CYP2D6	0.733083	CYP2D6-D7
AR-181	CYP2D7	0.0676692	CYP2D6-D7
AR-181	D6-D7	0.093985	CYP2D6-D7
AR-181	D7-D6	0.105263	CYP2D6-D7
AR-182	CYP2D6	0.55102	no fusion
AR-182	CYP2D7	0.00680272	no fusion
AR-182	D6-D7	0.0204082	no fusion
AR-182	D7-D6	0.421769	no fusion
AR-183	CYP2D6	0.727502	no fusion
AR-183	CYP2D7	0.0698553	no fusion
AR-183	D6-D7	0.0648206	no fusion
AR-183	D7-D6	0.137823	no fusion
AR-184	CYP2D6	0.735585	no fusion
AR-184	CYP2D7	0.0687245	no fusion
AR-184	D6-D7	0.0547467	no fusion
AR-184	D7-D6	0.140944	no fusion
AR-185	CYP2D6	0.69898	no fusion
AR-185	CYP2D7	0.0969388	no fusion
AR-185	D6-D7	0.0459184	no fusion
AR-185	D7-D6	0.158163	no fusion
AR-186	CYP2D6	0.653846	no fusion
AR-186	CYP2D7	0.0769231	no fusion
AR-186	D6-D7	0.0846154	no fusion
AR-186	D7-D6	0.184615	no fusion
AR-187	CYP2D6	0.799358	no fusion
AR-187	CYP2D7	0.035313	no fusion
AR-187	D6-D7	0.0449438	no fusion
AR-187	D7-D6	0.120385	no fusion
AR-188	CYP2D6	0.7315	no fusion
AR-188	CYP2D7	0.065	no fusion
AR-188	D6-D7	0.0555	no fusion
AR-188	D7-D6	0.148	no fusion
AR-189	CYP2D6	0.836735	no fusion
AR-189	CYP2D7	0.0306122	no fusion
AR-189	D6-D7	0.0612245	no fusion
AR-189	D7-D6	0.0714286	no fusion
AR-190	CYP2D6	0.681383	no fusion
AR-190	CYP2D7	0.0868286	no fusion
AR-190	D6-D7	0.0831494	no fusion
AR-190	D7-D6	0.148639	no fusion
AR-191	CYP2D6	0.711286	no fusion
AR-191	CYP2D7	0.0813648	no fusion
AR-191	D6-D7	0.0446194	no fusion
AR-191	D7-D6	0.16273	no fusion
AR-193	CYP2D6	0.577381	CYP2D7-D6
AR-193	CYP2D7	0.0119048	CYP2D7-D6
AR-193	D6-D7	0.0357143	CYP2D7-D6
AR-193	D7-D6	0.375	CYP2D7-D6
AR-194	CYP2D6	0.78629	CYP2D6-D7
AR-194	CYP2D7	0.0685484	CYP2D6-D7
AR-194	D6-D7	0.0866935	CYP2D6-D7
AR-194	D7-D6	0.0584677	CYP2D6-D7
AR-195	CYP2D6	0.778008	no fusion
AR-195	CYP2D7	0.0767635	no fusion
AR-195	D6-D7	0.0373444	no fusion
AR-195	D7-D6	0.107884	no fusion
AR-196	CYP2D6	0.729469	no fusion
AR-196	CYP2D7	0.0966184	no fusion
AR-196	D6-D7	0.0531401	no fusion
AR-196	D7-D6	0.120773	no fusion
AR-197	CYP2D6	0.817935	no fusion
AR-197	CYP2D7	0.0652174	no fusion
AR-197	D6-D7	0.0353261	no fusion
AR-197	D7-D6	0.0815217	no fusion
AR-198	CYP2D6	0.733333	no fusion
AR-198	CYP2D7	0.0980952	no fusion
AR-198	D6-D7	0.047619	no fusion
AR-198	D7-D6	0.120952	no fusion
AR-199	CYP2D6	0.79015	no fusion
AR-199	CYP2D7	0.0663812	no fusion
AR-199	D6-D7	0.0321199	no fusion
AR-199	D7-D6	0.111349	no fusion
AR-200	CYP2D6	0.735751	no fusion
AR-200	CYP2D7	0.103627	no fusion
AR-200	D6-D7	0.0518135	no fusion
AR-200	D7-D6	0.108808	no fusion
AR-201	CYP2D6	0.699074	no fusion
AR-201	CYP2D7	0.0833333	no fusion
AR-201	D6-D7	0.087963	no fusion
AR-201	D7-D6	0.12963	no fusion
AR-203	CYP2D6	0.88746	no fusion
AR-203	CYP2D7	0.0128617	no fusion
AR-203	D6-D7	0.0192926	no fusion
AR-203	D7-D6	0.0803859	no fusion
AR-204	CYP2D6	0.657588	no fusion
AR-204	CYP2D7	0.116732	no fusion
AR-204	D6-D7	0.0311284	no fusion
AR-204	D7-D6	0.194553	no fusion
AR-206	CYP2D6	0.832244	no fusion
AR-206	CYP2D7	0.0827887	no fusion
AR-206	D6-D7	0.0108932	no fusion
AR-206	D7-D6	0.0740741	no fusion
AR-207	CYP2D6	0.719212	no fusion
AR-207	CYP2D7	0.0812808	no fusion
AR-207	D6-D7	0.0492611	no fusion
AR-207	D7-D6	0.150246	no fusion
AR-208	CYP2D6	0.789809	no fusion
AR-208	CYP2D7	0.0477707	no fusion
AR-208	D6-D7	0.0605096	no fusion
AR-208	D7-D6	0.101911	no fusion
AR-209	CYP2D6	0.789157	no fusion
AR-209	CYP2D7	0.0301205	no fusion
AR-209	D6-D7	0.0301205	no fusion
AR-209	D7-D6	0.150602	no fusion
AR-210	CYP2D6	0.79004	no fusion
AR-210	CYP2D7	0.0753701	no fusion
AR-210	D6-D7	0.0417227	no fusion
AR-210	D7-D6	0.0928668	no fusion
AR-211	CYP2D6	0.751852	CYP2D6-D7
AR-211	CYP2D7	0.0518519	CYP2D6-D7
AR-211	D6-D7	0.1	CYP2D6-D7
AR-211	D7-D6	0.0962963	CYP2D6-D7
AR-212	CYP2D6	0.719298	no fusion
AR-212	CYP2D7	0.0350877	no fusion
AR-212	D6-D7	0.0175439	no fusion
AR-212	D7-D6	0.22807	no fusion
AR-213	CYP2D6	0.737374	no fusion
AR-213	CYP2D7	0.0505051	no fusion
AR-213	D6-D7	0.0606061	no fusion
AR-213	D7-D6	0.151515	no fusion
AR-214	CYP2D6	0.781028	no fusion
AR-214	CYP2D7	0.0328014	no fusion
AR-214	D6-D7	0.0673759	no fusion
AR-214	D7-D6	0.118794	no fusion
AR-215	CYP2D6	0.780488	no fusion
AR-215	CYP2D7	0.0365854	no fusion
AR-215	D6-D7	0.0243902	no fusion
AR-215	D7-D6	0.158537	no fusion
AR-216	CYP2D6	0.766667	no fusion
AR-216	CYP2D7	0.0555556	no fusion
AR-216	D6-D7	0.0333333	no fusion
AR-216	D7-D6	0.144444	no fusion
AR-217	CYP2D6	0.775629	no fusion
AR-217	CYP2D7	0.0715667	no fusion
AR-217	D6-D7	0.040619	no fusion
AR-217	D7-D6	0.112186	no fusion
AR-219	CYP2D6	0.717149	no fusion
AR-219	CYP2D7	0.0979955	no fusion
AR-219	D6-D7	0.0467706	no fusion
AR-219	D7-D6	0.138085	no fusion
AR-220	CYP2D6	0.778032	no fusion
AR-220	CYP2D7	0.0686499	no fusion
AR-220	D6-D7	0.0320366	no fusion
AR-220	D7-D6	0.121281	no fusion
AR-222	CYP2D6	0.719613	CYP2D6-D7
AR-222	CYP2D7	0.089779	CYP2D6-D7
AR-222	D6-D7	0.107735	CYP2D6-D7
AR-222	D7-D6	0.0828729	CYP2D6-D7
AR-224	CYP2D6	0.784615	no fusion
AR-224	CYP2D7	0.0769231	no fusion
AR-224	D6-D7	0.0461538	no fusion
AR-224	D7-D6	0.0923077	no fusion
AR-225	CYP2D6	0.797153	no fusion
AR-225	CYP2D7	0.0284698	no fusion
AR-225	D6-D7	0.0427046	no fusion
AR-225	D7-D6	0.131673	no fusion
AR-226	CYP2D6	0.76378	no fusion
AR-226	CYP2D7	0.0472441	no fusion
AR-226	D6-D7	0.0629921	no fusion
AR-226	D7-D6	0.125984	no fusion
AR-227	CYP2D6	0.754074	CYP2D6-D7
AR-227	CYP2D7	0.0607407	CYP2D6-D7
AR-227	D6-D7	0.118519	CYP2D6-D7
AR-227	D7-D6	0.0666667	CYP2D6-D7
AR-231	CYP2D6	0.736413	no fusion
AR-231	CYP2D7	0.0828804	no fusion
AR-231	D6-D7	0.0625	no fusion
AR-231	D7-D6	0.118207	no fusion
AR-232	CYP2D6	0.731377	no fusion
AR-232	CYP2D7	0.0677201	no fusion
AR-232	D6-D7	0.0564334	no fusion
AR-232	D7-D6	0.14447	no fusion
AR-233	CYP2D6	0.74937	no fusion
AR-233	CYP2D7	0.108312	no fusion
AR-233	D6-D7	0.0415617	no fusion
AR-233	D7-D6	0.100756	no fusion
AR-234	CYP2D6	0.743119	no fusion
AR-234	CYP2D7	0.0917431	no fusion
AR-234	D6-D7	0.0504587	no fusion
AR-234	D7-D6	0.114679	no fusion
AR-235	CYP2D6	0.488889	CYP2D7-D6
AR-235	CYP2D7	0.0333333	CYP2D7-D6
AR-235	D6-D7	0.111111	CYP2D7-D6
AR-235	D7-D6	0.366667	CYP2D7-D6
AR-236	CYP2D6	0.701493	no fusion
AR-236	CYP2D7	0.104478	no fusion
AR-236	D6-D7	0.0597015	no fusion
AR-236	D7-D6	0.134328	no fusion
AR-237	CYP2D6	0.735736	no fusion
AR-237	CYP2D7	0.0630631	no fusion
AR-237	D6-D7	0.045045	no fusion
AR-237	D7-D6	0.156156	no fusion
AR-238	CYP2D6	0.738462	no fusion
AR-238	CYP2D7	0.184615	no fusion
AR-238	D6-D7	0.0153846	no fusion
AR-238	D7-D6	0.0615385	no fusion
AR-239	CYP2D6	0.540323	CYP2D7-D6
AR-239	CYP2D7	0.016129	CYP2D7-D6
AR-239	D6-D7	0.0342742	CYP2D7-D6
AR-239	D7-D6	0.409274	CYP2D7-D6
AR-240	CYP2D6	0.766409	no fusion
AR-240	CYP2D7	0.0772201	no fusion
AR-240	D6-D7	0.0521236	no fusion
AR-240	D7-D6	0.104247	no fusion
AR-241	CYP2D6	0.822285	no fusion
AR-241	CYP2D7	0.0521862	no fusion
AR-241	D6-D7	0.0253879	no fusion
AR-241	D7-D6	0.100141	no fusion
AR-242	CYP2D6	0.763314	no fusion
AR-242	CYP2D7	0.0670611	no fusion
AR-242	D6-D7	0.0394477	no fusion
AR-242	D7-D6	0.130178	no fusion
AR-243	CYP2D6	0.786058	no fusion
AR-243	CYP2D7	0.0576923	no fusion
AR-243	D6-D7	0.0384615	no fusion
AR-243	D7-D6	0.117788	no fusion
AR-244	CYP2D6	0.696793	no fusion
AR-244	CYP2D7	0.110787	no fusion
AR-244	D6-D7	0.0466472	no fusion
AR-244	D7-D6	0.145773	no fusion
AR-245	CYP2D6	0.757246	no fusion
AR-245	CYP2D7	0.0797101	no fusion
AR-245	D6-D7	0.0507246	no fusion
AR-245	D7-D6	0.112319	no fusion
AR-246	CYP2D6	0.715054	no fusion
AR-246	CYP2D7	0.110215	no fusion
AR-246	D6-D7	0.0403226	no fusion
AR-246	D7-D6	0.134409	no fusion
AR-247	CYP2D6	0.638298	no fusion
AR-247	CYP2D7	0.117021	no fusion
AR-247	D6-D7	0.0744681	no fusion
AR-247	D7-D6	0.170213	no fusion
AR-248	CYP2D6	0.595694	CYP2D7-D6
AR-248	CYP2D7	0.0215311	CYP2D7-D6
AR-248	D6-D7	0.0215311	CYP2D7-D6
AR-248	D7-D6	0.361244	CYP2D7-D6
AR-249	CYP2D6	0.754054	no fusion
AR-249	CYP2D7	0.0837838	no fusion
AR-249	D6-D7	0.0594595	no fusion
AR-249	D7-D6	0.102703	no fusion
AR-250	CYP2D6	0.633663	no fusion
AR-250	CYP2D7	0.0792079	no fusion
AR-250	D6-D7	0.0594059	no fusion
AR-250	D7-D6	0.227723	no fusion
AR-251	CYP2D6	0.69969	no fusion
AR-251	CYP2D7	0.0959752	no fusion
AR-251	D6-D7	0.0433437	no fusion
AR-251	D7-D6	0.160991	no fusion
AR-252	CYP2D6	0.850856	no fusion
AR-252	CYP2D7	0.0244499	no fusion
AR-252	D6-D7	0.0366748	no fusion
AR-252	D7-D6	0.0880196	no fusion
AR-253	CYP2D6	0.778846	no fusion
AR-253	CYP2D7	0.0745192	no fusion
AR-253	D6-D7	0.0216346	no fusion
AR-253	D7-D6	0.125	no fusion
AR-254	CYP2D6	0.726496	CYP2D6-D7
AR-254	CYP2D7	0.042735	CYP2D6-D7
AR-254	D6-D7	0.162393	CYP2D6-D7
AR-254	D7-D6	0.0683761	CYP2D6-D7
AR-255	CYP2D6	0.777778	no fusion
AR-255	CYP2D7	0.0518519	no fusion
AR-255	D6-D7	0.0222222	no fusion
AR-255	D7-D6	0.148148	no fusion
AR-256	CYP2D6	0.814085	no fusion
AR-256	CYP2D7	0.0591549	no fusion
AR-256	D6-D7	0.0253521	no fusion
AR-256	D7-D6	0.101408	no fusion
AR-257	CYP2D6	0.683616	no fusion
AR-257	CYP2D7	0.086629	no fusion
AR-257	D6-D7	0.0715631	no fusion
AR-257	D7-D6	0.158192	no fusion
AR-258	CYP2D6	0.753372	no fusion
AR-258	CYP2D7	0.104046	no fusion
AR-258	D6-D7	0.0385356	no fusion
AR-258	D7-D6	0.104046	no fusion
AR-260	CYP2D6	0.776238	no fusion
AR-260	CYP2D7	0.0732673	no fusion
AR-260	D6-D7	0.0554455	no fusion
AR-260	D7-D6	0.0950495	no fusion
AR-261	CYP2D6	0.813008	no fusion
AR-261	CYP2D7	0.0243902	no fusion
AR-261	D6-D7	0	no fusion
AR-261	D7-D6	0.162602	no fusion
AR-262	CYP2D6	0.716075	CYP2D6-D7
AR-262	CYP2D7	0.0981211	CYP2D6-D7
AR-262	D6-D7	0.123173	CYP2D6-D7
AR-262	D7-D6	0.0626305	CYP2D6-D7
AR-264	CYP2D6	0.733945	no fusion
AR-264	CYP2D7	0.0665138	no fusion
AR-264	D6-D7	0.0688073	no fusion
AR-264	D7-D6	0.130734	no fusion
AR-266	CYP2D6	0.770588	no fusion
AR-266	CYP2D7	0.0529412	no fusion
AR-266	D6-D7	0.0529412	no fusion
AR-266	D7-D6	0.123529	no fusion
AR-269	CYP2D6	0.897627	no fusion
AR-269	CYP2D7	0.0108475	no fusion
AR-269	D6-D7	0.0284746	no fusion
AR-269	D7-D6	0.0630508	no fusion
AR-270	CYP2D6	0.709302	no fusion
AR-270	CYP2D7	0.0581395	no fusion
AR-270	D6-D7	0.0581395	no fusion
AR-270	D7-D6	0.174419	no fusion
AR-271	CYP2D6	0.642586	no fusion
AR-271	CYP2D7	0.114068	no fusion
AR-271	D6-D7	0.0836502	no fusion
AR-271	D7-D6	0.159696	no fusion
AR-273	CYP2D6	0.421687	no fusion
AR-273	CYP2D7	0.180723	no fusion
AR-273	D6-D7	0.0722892	no fusion
AR-273	D7-D6	0.325301	no fusion
AR-274	CYP2D6	0.809	no fusion
AR-274	CYP2D7	0.078	no fusion
AR-274	D6-D7	0.0395	no fusion
AR-274	D7-D6	0.0735	no fusion
AR-275	CYP2D6	0.7465	no fusion
AR-275	CYP2D7	0.127	no fusion
AR-275	D6-D7	0.044	no fusion
AR-275	D7-D6	0.0825	no fusion
AR-277	CYP2D6	0.786534	no fusion
AR-277	CYP2D7	0.0306044	no fusion
AR-277	D6-D7	0.0612089	no fusion
AR-277	D7-D6	0.121653	no fusion
AR-279	CYP2D6	0.643253	no fusion
AR-279	CYP2D7	0.0831793	no fusion
AR-279	D6-D7	0.0739372	no fusion
AR-279	D7-D6	0.19963	no fusion
AR-280	CYP2D6	0.679679	no fusion
AR-280	CYP2D7	0.111366	no fusion
AR-280	D6-D7	0.0677382	no fusion
AR-280	D7-D6	0.141217	no fusion
AR-281	CYP2D6	0.858	no fusion
AR-281	CYP2D7	0.0515	no fusion
AR-281	D6-D7	0.031	no fusion
AR-281	D7-D6	0.0595	no fusion
AR-282	CYP2D6	0.772	no fusion
AR-282	CYP2D7	0.0505	no fusion
AR-282	D6-D7	0.065	no fusion
AR-282	D7-D6	0.1125	no fusion
AR-283	CYP2D6	0.920213	no fusion
AR-283	CYP2D7	0.00531915	no fusion
AR-283	D6-D7	0.0292553	no fusion
AR-283	D7-D6	0.0452128	no fusion
AR-284	CYP2D6	0.797399	no fusion
AR-284	CYP2D7	0.054027	no fusion
AR-284	D6-D7	0.0585293	no fusion
AR-284	D7-D6	0.090045	no fusion
AR-285	CYP2D6	0.613105	no fusion
AR-285	CYP2D7	0.102964	no fusion
AR-285	D6-D7	0.135725	no fusion
AR-285	D7-D6	0.148206	no fusion
AR-286	CYP2D6	0.969	no fusion
AR-286	CYP2D7	0.007	no fusion
AR-286	D6-D7	0.007	no fusion
AR-286	D7-D6	0.017	no fusion
AR-287	CYP2D6	0.665732	no fusion
AR-287	CYP2D7	0.0707779	no fusion
AR-287	D6-D7	0.0967064	no fusion
AR-287	D7-D6	0.166783	no fusion
AR-288	CYP2D6	0.712856	no fusion
AR-288	CYP2D7	0.11956	no fusion
AR-288	D6-D7	0.0590295	no fusion
AR-288	D7-D6	0.108554	no fusion
AR-289	CYP2D6	0.927063	no fusion
AR-289	CYP2D7	0.00959693	no fusion
AR-289	D6-D7	0.0134357	no fusion
AR-289	D7-D6	0.049904	no fusion
AR-290	CYP2D6	0.764085	no fusion
AR-290	CYP2D7	0.084507	no fusion
AR-290	D6-D7	0.0316901	no fusion
AR-290	D7-D6	0.119718	no fusion
AR-291	CYP2D6	0.756757	no fusion
AR-291	CYP2D7	0.0909091	no fusion
AR-291	D6-D7	0.039312	no fusion
AR-291	D7-D6	0.113022	no fusion
AR-292	CYP2D6	0.757642	CYP2D6-D7
AR-292	CYP2D7	0.0873362	CYP2D6-D7
AR-292	D6-D7	0.0655022	CYP2D6-D7
AR-292	D7-D6	0.0895197	CYP2D6-D7
AR-293	CYP2D6	0.778287	no fusion
AR-293	CYP2D7	0.0749235	no fusion
AR-293	D6-D7	0.0382263	no fusion
AR-293	D7-D6	0.108563	no fusion
AR-295	CYP2D6	0.778309	no fusion
AR-295	CYP2D7	0.092504	no fusion
AR-295	D6-D7	0.0255183	no fusion
AR-295	D7-D6	0.103668	no fusion
AR-296	CYP2D6	0.804255	no fusion
AR-296	CYP2D7	0.0702128	no fusion
AR-296	D6-D7	0.0297872	no fusion
AR-296	D7-D6	0.0957447	no fusion
AR-297	CYP2D6	0.877778	no fusion
AR-297	CYP2D7	0.0444444	no fusion
AR-297	D6-D7	0.0277778	no fusion
AR-297	D7-D6	0.05	no fusion
AR-299	CYP2D6	0.774282	no fusion
AR-299	CYP2D7	0.0793434	no fusion
AR-299	D6-D7	0.0437756	no fusion
AR-299	D7-D6	0.102599	no fusion
AR-300	CYP2D6	0.839566	no fusion
AR-300	CYP2D7	0.0313631	no fusion
AR-300	D6-D7	0.026538	no fusion
AR-300	D7-D6	0.102533	no fusion
AR-301	CYP2D6	0.680695	no fusion
AR-301	CYP2D7	0.05215	no fusion
AR-301	D6-D7	0.0759378	no fusion
AR-301	D7-D6	0.191217	no fusion
AR-302	CYP2D6	0.903915	no fusion
AR-302	CYP2D7	0.019573	no fusion
AR-302	D6-D7	0.0160142	no fusion
AR-302	D7-D6	0.0604982	no fusion
AR-303	CYP2D6	0.793814	no fusion
AR-303	CYP2D7	0.0494845	no fusion
AR-303	D6-D7	0.0226804	no fusion
AR-303	D7-D6	0.134021	no fusion
AR-304	CYP2D6	0.819149	no fusion
AR-304	CYP2D7	0.0425532	no fusion
AR-304	D6-D7	0.0234043	no fusion
AR-304	D7-D6	0.114894	no fusion
AR-305	CYP2D6	0.754977	no fusion
AR-305	CYP2D7	0.0719755	no fusion
AR-305	D6-D7	0.0229709	no fusion
AR-305	D7-D6	0.150077	no fusion
AR-306	CYP2D6	0.810427	no fusion
AR-306	CYP2D7	0.056872	no fusion
AR-306	D6-D7	0.042654	no fusion
AR-306	D7-D6	0.0900474	no fusion
AR-307	CYP2D6	0.718563	CYP2D6-D7
AR-307	CYP2D7	0.0748503	CYP2D6-D7
AR-307	D6-D7	0.0988024	CYP2D6-D7
AR-307	D7-D6	0.107784	CYP2D6-D7
AR-308	CYP2D6	0.815287	no fusion
AR-308	CYP2D7	0.0530786	no fusion
AR-308	D6-D7	0.0318471	no fusion
AR-308	D7-D6	0.0997877	no fusion
AR-309	CYP2D6	0.72327	CYP2D6-D7
AR-309	CYP2D7	0.0796646	CYP2D6-D7
AR-309	D6-D7	0.119497	CYP2D6-D7
AR-309	D7-D6	0.0775681	CYP2D6-D7
AR-310	CYP2D6	0.7737	no fusion
AR-310	CYP2D7	0.0825688	no fusion
AR-310	D6-D7	0.0336391	no fusion
AR-310	D7-D6	0.110092	no fusion
AR-311	CYP2D6	0.77665	CYP2D6-D7
AR-311	CYP2D7	0.0304569	CYP2D6-D7
AR-311	D6-D7	0.119289	CYP2D6-D7
AR-311	D7-D6	0.0736041	CYP2D6-D7
AR-312	CYP2D6	0.813688	no fusion
AR-312	CYP2D7	0.0456274	no fusion
AR-312	D6-D7	0.0323194	no fusion
AR-312	D7-D6	0.108365	no fusion
AR-314	CYP2D6	0.761092	no fusion
AR-314	CYP2D7	0.0819113	no fusion
AR-314	D6-D7	0.0170648	no fusion
AR-314	D7-D6	0.139932	no fusion
AR-316	CYP2D6	0.828979	no fusion
AR-316	CYP2D7	0.0380048	no fusion
AR-316	D6-D7	0.0213777	no fusion
AR-316	D7-D6	0.111639	no fusion
AR-317	CYP2D6	0.764113	no fusion
AR-317	CYP2D7	0.0665323	no fusion
AR-317	D6-D7	0.0423387	no fusion
AR-317	D7-D6	0.127016	no fusion
AR-318	CYP2D6	0.780702	no fusion
AR-318	CYP2D7	0.0643275	no fusion
AR-318	D6-D7	0.0409357	no fusion
AR-318	D7-D6	0.114035	no fusion
AR-319	CYP2D6	0.777778	no fusion
AR-319	CYP2D7	0.0733333	no fusion
AR-319	D6-D7	0.0333333	no fusion
AR-319	D7-D6	0.115556	no fusion
AR-320	CYP2D6	0.764535	CYP2D6-D7
AR-320	CYP2D7	0.0639535	CYP2D6-D7
AR-320	D6-D7	0.125	CYP2D6-D7
AR-320	D7-D6	0.0465116	CYP2D6-D7
AR-321	CYP2D6	0.842424	no fusion
AR-321	CYP2D7	0.0323232	no fusion
AR-321	D6-D7	0.0323232	no fusion
AR-321	D7-D6	0.0929293	no fusion
AR-322	CYP2D6	0.848529	no fusion
AR-322	CYP2D7	0.0367647	no fusion
AR-322	D6-D7	0.0264706	no fusion
AR-322	D7-D6	0.0882353	no fusion
AR-323	CYP2D6	0.913043	no fusion
AR-323	CYP2D7	0.0108696	no fusion
AR-323	D6-D7	0.0271739	no fusion
AR-323	D7-D6	0.048913	no fusion
AR-325	CYP2D6	0.77809	no fusion
AR-325	CYP2D7	0.0898876	no fusion
AR-325	D6-D7	0.0365169	no fusion
AR-325	D7-D6	0.0955056	no fusion
AR-326	CYP2D6	0.797891	no fusion
AR-326	CYP2D7	0.0720562	no fusion
AR-326	D6-D7	0.0333919	no fusion
AR-326	D7-D6	0.0966608	no fusion
AR-328	CYP2D6	0.832381	no fusion
AR-328	CYP2D7	0.0533333	no fusion
AR-328	D6-D7	0.0247619	no fusion
AR-328	D7-D6	0.0895238	no fusion
AR-329	CYP2D6	0.746231	no fusion
AR-329	CYP2D7	0.0603015	no fusion
AR-329	D6-D7	0.0326633	no fusion
AR-329	D7-D6	0.160804	no fusion
AR-330	CYP2D6	0.766234	no fusion
AR-330	CYP2D7	0.0681818	no fusion
AR-330	D6-D7	0.038961	no fusion
AR-330	D7-D6	0.126623	no fusion
AR-331	CYP2D6	0.738579	CYP2D6-D7
AR-331	CYP2D7	0.0888325	CYP2D6-D7
AR-331	D6-D7	0.0989848	CYP2D6-D7
AR-331	D7-D6	0.0736041	CYP2D6-D7
AR-332	CYP2D6	0.836237	no fusion
AR-332	CYP2D7	0.0418118	no fusion
AR-332	D6-D7	0.0383275	no fusion
AR-332	D7-D6	0.0836237	no fusion
AR-333	CYP2D6	0.796247	CYP2D6-D7
AR-333	CYP2D7	0.0831099	CYP2D6-D7
AR-333	D6-D7	0.0616622	CYP2D6-D7
AR-333	D7-D6	0.0589812	CYP2D6-D7
AR-334	CYP2D6	0.639205	CYP2D7-D6
AR-334	CYP2D7	0.0113636	CYP2D7-D6
AR-334	D6-D7	0.0369318	CYP2D7-D6
AR-334	D7-D6	0.3125	CYP2D7-D6
AR-335	CYP2D6	0.70436	CYP2D7-D6
AR-335	CYP2D7	0.0231608	CYP2D7-D6
AR-335	D6-D7	0.0190736	CYP2D7-D6
AR-335	D7-D6	0.253406	CYP2D7-D6
AR-336	CYP2D6	0.919118	no fusion
AR-336	CYP2D7	0.0147059	no fusion
AR-336	D6-D7	0.0147059	no fusion
AR-336	D7-D6	0.0514706	no fusion
AR-337	CYP2D6	0.9	no fusion
AR-337	CYP2D7	0.0275	no fusion
AR-337	D6-D7	0.0125	no fusion
AR-337	D7-D6	0.06	no fusion
AR-338	CYP2D6	0.85439	no fusion
AR-338	CYP2D7	0.0406852	no fusion
AR-338	D6-D7	0.0299786	no fusion
AR-338	D7-D6	0.0749465	no fusion
AR-339	CYP2D6	0.817337	no fusion
AR-339	CYP2D7	0.0526316	no fusion
AR-339	D6-D7	0.0247678	no fusion
AR-339	D7-D6	0.105263	no fusion
AR-340	CYP2D6	0.795294	no fusion
AR-340	CYP2D7	0.0658824	no fusion
AR-340	D6-D7	0.0282353	no fusion
AR-340	D7-D6	0.110588	no fusion
AR-341	CYP2D6	0.830827	no fusion
AR-341	CYP2D7	0.0676692	no fusion
AR-341	D6-D7	0.0112782	no fusion
AR-341	D7-D6	0.0902256	no fusion
AR-342	CYP2D6	0.804688	no fusion
AR-342	CYP2D7	0.0494792	no fusion
AR-342	D6-D7	0.0260417	no fusion
AR-342	D7-D6	0.119792	no fusion
AR-343	CYP2D6	0.808874	no fusion
AR-343	CYP2D7	0.0682594	no fusion
AR-343	D6-D7	0.0290102	no fusion
AR-343	D7-D6	0.0938567	no fusion
AR-344	CYP2D6	0.816667	no fusion
AR-344	CYP2D7	0.0574074	no fusion
AR-344	D6-D7	0.05	no fusion
AR-344	D7-D6	0.0759259	no fusion
AR-345	CYP2D6	0.797546	no fusion
AR-345	CYP2D7	0.0531697	no fusion
AR-345	D6-D7	0.0368098	no fusion
AR-345	D7-D6	0.112474	no fusion
AR-346	CYP2D6	0.763682	no fusion
AR-346	CYP2D7	0.0572139	no fusion
AR-346	D6-D7	0.0248756	no fusion
AR-346	D7-D6	0.154229	no fusion
AR-347	CYP2D6	0.774194	no fusion
AR-347	CYP2D7	0.0844854	no fusion
AR-347	D6-D7	0.0384025	no fusion
AR-347	D7-D6	0.102919	no fusion
AR-350	CYP2D6	0.861582	no fusion
AR-350	CYP2D7	0.0437853	no fusion
AR-350	D6-D7	0.0225989	no fusion
AR-350	D7-D6	0.0720339	no fusion
AR-351	CYP2D6	0.746377	no fusion
AR-351	CYP2D7	0.0700483	no fusion
AR-351	D6-D7	0.118357	no fusion
AR-351	D7-D6	0.0652174	no fusion
AR-352	CYP2D6	0.756705	no fusion
AR-352	CYP2D7	0.0727969	no fusion
AR-352	D6-D7	0.0498084	no fusion
AR-352	D7-D6	0.12069	no fusion
AR-353	CYP2D6	0.893039	no fusion
AR-353	CYP2D7	0.0288625	no fusion
AR-353	D6-D7	0.0237691	no fusion
AR-353	D7-D6	0.0543294	no fusion
AR-355	CYP2D6	0.795673	no fusion
AR-355	CYP2D7	0.0600962	no fusion
AR-355	D6-D7	0.0216346	no fusion
AR-355	D7-D6	0.122596	no fusion
AR-356	CYP2D6	0.745297	no fusion
AR-356	CYP2D7	0.0795948	no fusion
AR-356	D6-D7	0.0419682	no fusion
AR-356	D7-D6	0.13314	no fusion
AR-357	CYP2D6	0.805195	no fusion
AR-357	CYP2D7	0.0493506	no fusion
AR-357	D6-D7	0.038961	no fusion
AR-357	D7-D6	0.106494	no fusion
AR-358	CYP2D6	0.880074	no fusion
AR-358	CYP2D7	0.0369004	no fusion
AR-358	D6-D7	0.0184502	no fusion
AR-358	D7-D6	0.0645756	no fusion
AR-359	CYP2D6	0.81713	no fusion
AR-359	CYP2D7	0.0671296	no fusion
AR-359	D6-D7	0.0185185	no fusion
AR-359	D7-D6	0.0972222	no fusion
AR-361	CYP2D6	0.688841	no fusion
AR-361	CYP2D7	0.0686695	no fusion
AR-361	D6-D7	0.0879828	no fusion
AR-361	D7-D6	0.154506	no fusion
AR-362	CYP2D6	0.60989	no fusion
AR-362	CYP2D7	0.0769231	no fusion
AR-362	D6-D7	0.107143	no fusion
AR-362	D7-D6	0.206044	no fusion
AR-365	CYP2D6	0.599156	CYP2D7-D6
AR-365	CYP2D7	0.0253165	CYP2D7-D6
AR-365	D6-D7	0.0379747	CYP2D7-D6
AR-365	D7-D6	0.337553	CYP2D7-D6
AR-366	CYP2D6	0.823732	no fusion
AR-366	CYP2D7	0.0240757	no fusion
AR-366	D6-D7	0.0507309	no fusion
AR-366	D7-D6	0.101462	no fusion
AR-367	CYP2D6	0.676989	no fusion
AR-367	CYP2D7	0.185264	no fusion
AR-367	D6-D7	0.0507208	no fusion
AR-367	D7-D6	0.0870262	no fusion
AR-368	CYP2D6	0.659856	no fusion
AR-368	CYP2D7	0.0925481	no fusion
AR-368	D6-D7	0.0637019	no fusion
AR-368	D7-D6	0.183894	no fusion
AR-369	CYP2D6	0.633333	no fusion
AR-369	CYP2D7	0.0770833	no fusion
AR-369	D6-D7	0.0958333	no fusion
AR-369	D7-D6	0.19375	no fusion
AR-370	CYP2D6	0.735368	no fusion
AR-370	CYP2D7	0.122061	no fusion
AR-370	D6-D7	0.0535268	no fusion
AR-370	D7-D6	0.0890445	no fusion
AR-371	CYP2D6	0.7005	no fusion
AR-371	CYP2D7	0.118	no fusion
AR-371	D6-D7	0.0675	no fusion
AR-371	D7-D6	0.114	no fusion
AR-372	CYP2D6	0.866366	no fusion
AR-372	CYP2D7	0.0235235	no fusion
AR-372	D6-D7	0.03003	no fusion
AR-372	D7-D6	0.0800801	no fusion
AR-373	CYP2D6	0.803448	no fusion
AR-373	CYP2D7	0.0827586	no fusion
AR-373	D6-D7	0.0413793	no fusion
AR-373	D7-D6	0.0724138	no fusion
AR-374	CYP2D6	0.686427	no fusion
AR-374	CYP2D7	0.0608424	no fusion
AR-374	D6-D7	0.0951638	no fusion
AR-374	D7-D6	0.157566	no fusion
AR-377	CYP2D6	0.816667	no fusion
AR-377	CYP2D7	0.0666667	no fusion
AR-377	D6-D7	0.0666667	no fusion
AR-377	D7-D6	0.05	no fusion
AR-378	CYP2D6	0.896552	no fusion
AR-378	CYP2D7	0.0186782	no fusion
AR-378	D6-D7	0.0215517	no fusion
AR-378	D7-D6	0.0632184	no fusion
AR-379	CYP2D6	0.658848	no fusion
AR-379	CYP2D7	0.0800612	no fusion
AR-379	D6-D7	0.156553	no fusion
AR-379	D7-D6	0.104539	no fusion
AR-380	CYP2D6	0.616667	no fusion
AR-380	CYP2D7	0.1	no fusion
AR-380	D6-D7	0.141667	no fusion
AR-380	D7-D6	0.141667	no fusion
AR-382	CYP2D6	0.636946	no fusion
AR-382	CYP2D7	0.197552	no fusion
AR-382	D6-D7	0.0623543	no fusion
AR-382	D7-D6	0.103147	no fusion
AR-383	CYP2D6	0.778535	no fusion
AR-383	CYP2D7	0.0834753	no fusion
AR-383	D6-D7	0.0536627	no fusion
AR-383	D7-D6	0.0843271	no fusion
NA10005	CYP2D6	0.823265	no fusion
NA10005	CYP2D7	0.0694087	no fusion
NA10005	D6-D7	0.0160668	no fusion
NA10005	D7-D6	0.0912596	no fusion
NA12244	CYP2D6	0.8075	no fusion
NA12244	CYP2D7	0.0645	no fusion
NA12244	D6-D7	0.0205	no fusion
NA12244	D7-D6	0.1075	no fusion
NA17052	CYP2D6	0.914611	no fusion
NA17052	CYP2D7	0.0151803	no fusion
NA17052	D6-D7	0.0265655	no fusion
NA17052	D7-D6	0.0436433	no fusion
NA17058	CYP2D6	0.645	CYP2D6-D7
NA17058	CYP2D7	0.0895	CYP2D6-D7
NA17058	D6-D7	0.182	CYP2D6-D7
NA17058	D7-D6	0.0835	CYP2D6-D7
NA17203	CYP2D6	0.752577	CYP2D6-D7
NA17203	CYP2D7	0.116574	CYP2D6-D7
NA17203	D6-D7	0.0483743	CYP2D6-D7
NA17203	D7-D6	0.0824742	CYP2D6-D7
NA17246	CYP2D6	0.713582	CYP2D6-D7
NA17246	CYP2D7	0.101314	CYP2D6-D7
NA17246	D6-D7	0.0695509	CYP2D6-D7
NA17246	D7-D6	0.115553	CYP2D6-D7
NA17280	CYP2D6	0.732366	no fusion
NA17280	CYP2D7	0.0765383	no fusion
NA17280	D6-D7	0.048024	no fusion
NA17280	D7-D6	0.143072	no fusion
NA17300	CYP2D6	0.726363	no fusion
NA17300	CYP2D7	0.142571	no fusion
NA17300	D6-D7	0.0450225	no fusion
NA17300	D7-D6	0.086043	no fusion

## Sheet: S. Fig 5b
sample	cyp2d6_copy_num	prop_reads
AR-001	2	0.809
AR-003	2	0.771
AR-004	2	0.763021
AR-005	2	0.827
AR-006	2	0.659
AR-007	2	0.8075
AR-008	3	0.877353
AR-009	2	0.842466
AR-010	2	0.75378
AR-011	2	0.776371
AR-012	2	0.803484
AR-013	2	0.8695
AR-014	2	0.745614
AR-015	2	0.829
AR-016	2	0.771
AR-017	1	0.519976
AR-018	2	0.734896
AR-019	2	0.798224
AR-020	2	0.744354
AR-021	2	0.730632
AR-022	2	0.714097
AR-023	2	0.715076
AR-024	2	0.8465
AR-025	3	0.917647
AR-026	2	0.8145
AR-028	2	0.7775
AR-029	2	0.8635
AR-031	1	0.44636
AR-032	3	0.870651
AR-033	2	0.812461
AR-035	2	0.773802
AR-037	2	0.752554
AR-038	2	0.817
AR-039	4	0.9085
AR-040	2	0.71529
AR-041	2	0.7425
AR-042	2	0.764
AR-043	2	0.739514
AR-044	2	0.759465
AR-045	3	0.819305
AR-046	2	0.681534
AR-047	2	0.691946
AR-048	1	0.566901
AR-049	2	0.802555
AR-050	2	0.754994
AR-052	1	0.491657
AR-054	2	0.752344
AR-056	2	0.745533
AR-057	2	0.892
AR-058	2	0.859342
AR-060	2	0.7414
AR-061	2	0.787952
AR-062	2	0.831789
AR-063	2	0.814425
AR-064	2	0.772795
AR-065	2	0.8105
AR-066	2	0.793
AR-068	2	0.795
AR-069	2	0.771224
AR-070	1	0.652083
AR-071	2	0.823168
AR-072	2	0.802983
AR-073	2	0.801561
AR-074	2	0.789744
AR-075	2	0.846697
AR-076	2	0.772894
AR-077	1	0.478478
AR-078	2	0.607143
AR-079	2	0.7505
AR-081	2	0.669
AR-082	2	0.776316
AR-083	2	0.760346
AR-084	2	0.82197
AR-086	2	0.821053
AR-087	2	0.7905
AR-088	2	0.753219
AR-089	2	0.761194
AR-090	2	0.757636
AR-091	3	0.8605
AR-092	2	0.795898
AR-093	3	0.806403
AR-094	2	0.8035
AR-095	2	0.707
AR-096	2	0.76875
AR-097	2	0.739255
AR-099	2	0.739
AR-100	2	0.736544
AR-101	1	0.871972
AR-102	2	0.721254
AR-103	2	0.797619
AR-104	2	0.755924
AR-105	2	0.76815
AR-106	2	0.753351
AR-107	2	0.742931
AR-108	2	0.789714
AR-109	2	0.774786
AR-110	2	0.798258
AR-111	2	0.697349
AR-112	2	0.738956
AR-113	2	0.79304
AR-115	2	0.833333
AR-116	2	0.753304
AR-117	2	0.785283
AR-118	2	0.754184
AR-119	2	0.751156
AR-120	2	0.778961
AR-121	2	0.796592
AR-122	1	0.576494
AR-124	2	0.730858
AR-125	2	0.709637
AR-126	3	0.822
AR-127	2	0.761394
AR-128	2	0.752404
AR-130	2	0.755835
AR-131	2	0.756776
AR-132	2	0.769841
AR-136	2	0.717703
AR-137	2	0.703297
AR-138	2	0.866667
AR-139	2	0.743682
AR-140	2	0.723018
AR-141	2	0.7065
AR-142	3	0.822564
AR-143	2	0.848308
AR-144	2	0.810066
AR-146	2	0.768192
AR-147	2	0.8296
AR-148	2	0.726218
AR-149	2	0.725118
AR-150	2	0.717857
AR-151	2	0.773364
AR-152	2	0.753086
AR-153	2	0.776993
AR-154	2	0.831536
AR-155	2	0.840225
AR-156	2	0.884422
AR-158	2	0.786307
AR-159	3	0.872936
AR-160	2	0.836991
AR-161	2	0.7655
AR-162	3	0.7565
AR-163	2	0.6765
AR-164	2	0.790997
AR-165	2	0.844424
AR-166	2	0.778306
AR-167	2	0.807018
AR-168	2	0.862172
AR-169	1	0.706491
AR-170	4	0.918983
AR-171	2	0.750988
AR-172	2	0.779
AR-173	2	0.802401
AR-174	2	0.713983
AR-175	2	0.782609
AR-176	2	0.9645
AR-177	2	0.724252
AR-179	2	0.668814
AR-180	2	0.781782
AR-182	2	0.55102
AR-183	2	0.727502
AR-184	2	0.735585
AR-185	2	0.69898
AR-186	2	0.653846
AR-187	2	0.799358
AR-188	2	0.7315
AR-189	2	0.836735
AR-190	2	0.681383
AR-191	2	0.711286
AR-195	2	0.778008
AR-196	2	0.729469
AR-197	2	0.817935
AR-198	2	0.733333
AR-199	2	0.79015
AR-200	2	0.735751
AR-201	2	0.699074
AR-202	1	0.663669
AR-203	2	0.88746
AR-204	2	0.657588
AR-206	2	0.832244
AR-207	2	0.719212
AR-208	2	0.789809
AR-209	2	0.789157
AR-210	2	0.79004
AR-212	2	0.719298
AR-213	2	0.737374
AR-214	2	0.781028
AR-215	2	0.780488
AR-216	2	0.766667
AR-217	2	0.775629
AR-218	3	0.856354
AR-219	2	0.717149
AR-220	2	0.778032
AR-221	1	0.568627
AR-223	3	0.876506
AR-224	2	0.784615
AR-225	2	0.797153
AR-226	2	0.76378
AR-228	3	0.817919
AR-229	1	0.730594
AR-231	2	0.736413
AR-232	2	0.731377
AR-233	2	0.74937
AR-234	2	0.743119
AR-236	2	0.701493
AR-237	2	0.735736
AR-238	2	0.738462
AR-240	2	0.766409
AR-241	2	0.822285
AR-242	2	0.763314
AR-243	2	0.786058
AR-244	2	0.696793
AR-245	2	0.757246
AR-246	2	0.715054
AR-247	2	0.638298
AR-249	2	0.754054
AR-250	2	0.633663
AR-251	2	0.69969
AR-252	2	0.850856
AR-253	2	0.778846
AR-255	2	0.777778
AR-256	2	0.814085
AR-257	2	0.683616
AR-258	2	0.753372
AR-259	4	0.83195
AR-260	2	0.776238
AR-261	2	0.813008
AR-263	3	0.673077
AR-264	2	0.733945
AR-266	2	0.770588
AR-269	2	0.897627
AR-270	2	0.709302
AR-271	2	0.642586
AR-272	4	0.8845
AR-273	2	0.421687
AR-274	2	0.809
AR-275	2	0.7465
AR-276	3	0.8865
AR-277	2	0.786534
AR-279	2	0.643253
AR-280	2	0.679679
AR-281	2	0.858
AR-282	2	0.772
AR-283	2	0.920213
AR-284	2	0.797399
AR-285	2	0.613105
AR-286	2	0.969
AR-287	2	0.665732
AR-288	2	0.712856
AR-289	2	0.927063
AR-290	2	0.764085
AR-291	2	0.756757
AR-293	2	0.778287
AR-294	3	0.874839
AR-295	2	0.778309
AR-296	2	0.804255
AR-297	2	0.877778
AR-299	2	0.774282
AR-300	2	0.839566
AR-301	2	0.680695
AR-302	2	0.903915
AR-303	2	0.793814
AR-304	2	0.819149
AR-305	2	0.754977
AR-306	2	0.810427
AR-308	2	0.815287
AR-310	2	0.7737
AR-312	2	0.813688
AR-314	2	0.761092
AR-315	3	0.843931
AR-316	2	0.828979
AR-317	2	0.764113
AR-318	2	0.780702
AR-319	2	0.777778
AR-321	2	0.842424
AR-322	2	0.848529
AR-323	2	0.913043
AR-325	2	0.77809
AR-326	2	0.797891
AR-327	3	0.889558
AR-328	2	0.832381
AR-329	2	0.746231
AR-330	2	0.766234
AR-332	2	0.836237
AR-336	2	0.919118
AR-337	2	0.9
AR-338	2	0.85439
AR-339	2	0.817337
AR-340	2	0.795294
AR-341	2	0.830827
AR-342	2	0.804688
AR-343	2	0.808874
AR-344	2	0.816667
AR-345	2	0.797546
AR-346	2	0.763682
AR-347	2	0.774194
AR-348	1	0.83871
AR-349	1	0.495575
AR-350	2	0.861582
AR-351	2	0.746377
AR-352	2	0.756705
AR-353	2	0.893039
AR-354	3	0.897033
AR-355	2	0.795673
AR-356	2	0.745297
AR-357	2	0.805195
AR-358	2	0.880074
AR-359	2	0.81713
AR-360	3	0.741007
AR-361	2	0.688841
AR-362	2	0.60989
AR-363	1	0.457995
AR-366	2	0.823732
AR-367	2	0.676989
AR-368	2	0.659856
AR-369	2	0.633333
AR-370	2	0.735368
AR-371	2	0.7005
AR-372	2	0.866366
AR-373	2	0.803448
AR-374	2	0.686427
AR-377	2	0.816667
AR-378	2	0.896552
AR-379	2	0.658848
AR-380	2	0.616667
AR-381	4	0.93
AR-382	2	0.636946
AR-383	2	0.778535
NA07439	3	0.811812
NA10005	2	0.823265
NA12244	2	0.8075
NA17052	2	0.914611
NA17252	1	0.602801
NA17280	2	0.732366
NA17300	2	0.726363

[truncated: 2 more sheets: S. Fig 7a, S. Fig 7b]
